# Supplementary material for: High-dose rapamycin exerts a temporary impact on T. reesei RUT-C30 through gene trFKBP12
Source: Biotechnol Biofuels. 2021 Mar 26;14:77. doi: 10.1186/s13068-021-01926-w (PMC8004424; doi:10.1186/s13068-021-01926-w)
Supplement: Supplementary file 4 — Additional file 4: Table S1. Transcriptional level of total DEGs in T. reesei RUT-C30 with or without 100 μM rapamycin. [file 13068_2021_1926_MOESM4_ESM.xlsx]

## Sheet: Table S1 Total DEGs
geneID	GeneName	C30 FPKM	C30rapa FPKM	logFC	pval	Regulation	Description	GO_BP	GO_CC	GO_MF	KO
gene2525	M419DRAFT_74587	0.925	1873.53	10.9425	0	Ups	beta-lactamase/transpeptidase-like protein	-	-	-	-
gene3039	M419DRAFT_75459	0.025	44.305	10.723	0	Ups	ABC transporter	-	GO:0016021:integral component of membrane;GO:0005886:plasma membrane;GO:0005774:vacuolar membrane;	GO:0005524:ATP binding;GO:0042626:ATPase activity, coupled to transmembrane movement of substances;	-
gene9277	M419DRAFT_116127	1.695	45.48	4.70042	0	Ups	ATP-binding cassette transporter ABC1	GO:0055085:transmembrane transport;	GO:0016021:integral component of membrane;GO:0005886:plasma membrane;	GO:0005524:ATP binding;GO:0042626:ATPase activity, coupled to transmembrane movement of substances;	-
gene8932	M419DRAFT_125125	3585.5	470.315	-2.97267	1.11e-290	Down	cellulose 1%2C4-beta-cellobiosidase fungus	GO:0030245:cellulose catabolic process;	GO:0005576:extracellular region;	GO:0016162:cellulose 1,4-beta-cellobiosidase activity;GO:0030248:cellulose binding;	K01225
gene7314	M419DRAFT_124438	586.49	73.47	-3.04012	1.01e-278	Down	endo-beta-1%2C4-glucanase	GO:0030245:cellulose catabolic process;	GO:0005576:extracellular region;	GO:0008810:cellulase activity;	K18576
gene2524	M419DRAFT_128051	0.86	37.965	5.41767	1.5e-256	Ups	hypothetical protein	-	-	-	-
gene2733	M419DRAFT_122518	792.32	118.045	-2.78954	1.78e-254	Down	endoglucanase VII	GO:0030245:cellulose catabolic process;	GO:0005576:extracellular region;	GO:0008810:cellulase activity;GO:0046872:metal ion binding;	-
gene7774	M419DRAFT_38144	83.685	4.17	-4.37247	2.05e-243	Down	hypothetical protein	-	-	-	-
gene2465	M419DRAFT_72489	1098.32	154.495	-2.87199	2.84e-238	Down	endoglucanase III	GO:0030245:cellulose catabolic process;	GO:0005576:extracellular region;	GO:0008810:cellulase activity;GO:0030248:cellulose binding;	K01179
gene2117	M419DRAFT_122377	416.61	43.2	-3.31246	2.64e-235	Down	beta-mannase	GO:0005975:carbohydrate metabolic process;	GO:0005576:extracellular region;	GO:0030248:cellulose binding;GO:0016985:mannan endo-1,4-beta-mannosidase activity;	K19355
gene8930	M419DRAFT_104220	635.15	115.4	-2.50285	7.6e-230	Down	swollenin	-	-	-	-
gene2474	M419DRAFT_122470	2015.8	291.75	-2.83058	5.72e-204	Down	Exoglucanase 2	GO:0030245:cellulose catabolic process;	GO:0005576:extracellular region;	GO:0016162:cellulose 1,4-beta-cellobiosidase activity;GO:0030248:cellulose binding;GO:0042802:identical protein binding;	-
gene5567	M419DRAFT_111943	296.065	46.01	-2.72835	3.93e-201	Down	Xyloglucanase	GO:0030245:cellulose catabolic process;	GO:0005576:extracellular region;	GO:0030248:cellulose binding;GO:0033950:xyloglucan-specific exo-beta-1,4-glucanase activity;	K18578
gene6983	M419DRAFT_25940	157.865	23.395	-2.79804	8.66e-201	Down	endo-1%2C4-beta-glucanase V	GO:0030245:cellulose catabolic process;	GO:0005576:extracellular region;	GO:0008810:cellulase activity;GO:0030248:cellulose binding;	K01179
gene9223	M419DRAFT_91594	117.51	24.015	-2.33326	3.9e-187	Down	putative maltose permease	-	-	-	K08141
gene5755	M419DRAFT_81999	19.99	133.255	2.69368	8.34e-173	Ups	hypothetical protein	-	-	-	-
gene9222	M419DRAFT_134448	61.99	10.555	-2.59783	1.09e-168	Down	family 31 glycosyl hydrolase	-	-	-	K01811
gene932	M419DRAFT_5304	291.85	45.325	-2.72942	1.86e-158	Down	endoglucanase I precursor	GO:0030245:cellulose catabolic process;	GO:0005576:extracellular region;	GO:0008810:cellulase activity;GO:0030248:cellulose binding;	K19357
gene4880	M419DRAFT_123443	279.11	69.965	-2.03886	2.11e-157	Down	hypothetical protein	-	-	-	-
gene9999	M419DRAFT_125575	99.125	19.83	-2.36366	6.78e-153	Down	hypothetical protein	GO:0005975:carbohydrate metabolic process;GO:0046274:lignin catabolic process;	GO:0005576:extracellular region;	GO:0052689:carboxylic ester hydrolase activity;GO:0030248:cellulose binding;	-
gene146	M419DRAFT_121449	1316.14	252.715	-2.42333	1.03e-148	Down	hypothetical protein	GO:0030245:cellulose catabolic process;	GO:0005576:extracellular region;	GO:0016162:cellulose 1,4-beta-cellobiosidase activity;GO:0030248:cellulose binding;	-
gene3917	M419DRAFT_109810	35.68	157.55	2.09958	7.44e-143	Ups	ABC transporter ABCl1	-	GO:0016021:integral component of membrane;GO:0005886:plasma membrane;GO:0005774:vacuolar membrane;	GO:0005524:ATP binding;GO:0042626:ATPase activity, coupled to transmembrane movement of substances;	-
gene2974	M419DRAFT_97259	34.21	3.36	-3.39612	9.46e-141	Down	general substrate transporter	-	-	-	-
gene1245	M419DRAFT_23616	190.49	29.105	-2.75313	2.84e-131	Down	xylanase III	GO:0045493:xylan catabolic process;	GO:0005576:extracellular region;	GO:0031176:endo-1,4-beta-xylanase activity;	K01181
gene145	M419DRAFT_139631	711.165	219.105	-1.74142	1.33e-130	Down	acetyl xylan esterase	GO:0030245:cellulose catabolic process;GO:0045493:xylan catabolic process;	GO:0005576:extracellular region;	GO:0046555:acetylxylan esterase activity;GO:0030248:cellulose binding;	K05972
gene6014	M419DRAFT_137900	144.445	40.75	-1.86872	1.46e-126	Down	transporter protein smf2	-	-	-	K12346
gene2510	M419DRAFT_74815	59.655	382.23	2.63781	3.36e-123	Ups	peptidase M24A%2C methionine aminopeptidase	GO:0070084:protein initiator methionine removal;	GO:0005737:cytoplasm;	GO:0046872:metal ion binding;GO:0070006:metalloaminopeptidase activity;	K01265
gene8221	M419DRAFT_124811	16.315	76.005	2.17743	1.85e-121	Ups	QI74 protein	-	-	-	-
gene147	M419DRAFT_139633	1593.43	424.895	-1.94937	9.71e-121	Down	endoglucanase-4	GO:0030245:cellulose catabolic process;	GO:0005576:extracellular region;	GO:0008810:cellulase activity;GO:0030248:cellulose binding;	-
gene2996	M419DRAFT_140746	551.29	178.55	-1.66919	1.34e-118	Down	beta-xylosidase	GO:0031222:arabinan catabolic process;GO:0045493:xylan catabolic process;	GO:0005576:extracellular region;GO:0009505:plant-type cell wall;	GO:0046556:alpha-L-arabinofuranosidase activity;GO:0009044:xylan 1,4-beta-xylosidase activity;	K15920
gene2997	M419DRAFT_136547	140.345	33.995	-2.08838	2.42e-118	Down	beta-D-glucoside glucohydrolase I	GO:0030245:cellulose catabolic process;	GO:0005576:extracellular region;	GO:0008422:beta-glucosidase activity;	-
gene5815	M419DRAFT_137795	1262.88	423.385	-1.61929	5.59e-114	Down	putative MFS transporter	-	-	-	-
gene9712	M419DRAFT_134910	166.755	24.275	-2.82423	7.29e-112	Down	hypothetical protein	GO:0010672:regulation of transcription from RNA polymerase II promoter during meiosis;	GO:0005634:nucleus;	GO:0000981:sequence-specific DNA binding RNA polymerase II transcription factor activity;GO:0046872:metal ion binding;GO:0000978:RNA polymerase II core promoter proximal region sequence-specific DNA binding;	-
gene1756	M419DRAFT_95954	134.35	35.005	-1.98383	1.27e-108	Down	hypothetical protein	-	-	-	-
gene3606	M419DRAFT_136770	178.775	52.53	-1.81008	8.75e-104	Down	acetyl esterase	-	GO:0005576:extracellular region;	GO:0008126:acetylesterase activity;	-
gene572	M419DRAFT_69330	76.48	20.65	-1.93247	1.75e-103	Down	MFS general substrate transporter	-	-	-	-
gene3368	M419DRAFT_109243	5648.73	1955.88	-1.57296	2.68e-102	Down	general substrate transporter	-	-	-	-
gene2454	M419DRAFT_127981	140.275	37.715	-1.93872	1.14e-101	Down	NAD-binding Rossmann fold oxidoreductase	-	-	-	-
gene1920	M419DRAFT_96157	69.16	16.365	-2.12326	1.12e-94	Down	hypothetical protein	-	-	-	-
gene2535	M419DRAFT_74764	244.67	948.435	1.91207	4.4e-93	Ups	hypothetical protein	-	-	-	-
gene4174	M419DRAFT_77989	338.52	125.975	-1.46881	1.15e-91	Down	glycoside hydrolase	GO:0030245:cellulose catabolic process;	-	GO:0080079:cellobiose glucosidase activity;	K01188
gene7323	M419DRAFT_64736	95.98	27.195	-1.86274	1.22e-90	Down	hypothetical protein	-	-	-	-
gene1966	M419DRAFT_127520	473.945	176.775	-1.4657	1.07e-89	Down	hypothetical protein	-	-	-	-
gene4376	M419DRAFT_98788	291.55	109.485	-1.45612	5.87e-89	Down	xylanase regulator 1	GO:0006351:transcription, DNA-templated;	GO:0005634:nucleus;	GO:0003677:DNA binding;GO:0000981:sequence-specific DNA binding RNA polymerase II transcription factor activity;GO:0008270:zinc ion binding;	-
gene8963	M419DRAFT_115870	322.72	111.91	-1.57082	5.67e-88	Down	MFS general substrate transporter	GO:0006879:cellular iron ion homeostasis;GO:0055085:transmembrane transport;	GO:0005768:endosome;GO:0005887:integral component of plasma membrane;GO:0005886:plasma membrane;GO:0005774:vacuolar membrane;	GO:0015343:siderophore transmembrane transporter activity;	K08197
gene7773	M419DRAFT_120327	46.855	2.475	-4.28601	4.22e-87	Down	hypothetical protein	-	-	-	-
gene8029	M419DRAFT_88458	510	2045.09	1.96169	3.81e-86	Ups	S-adenosyl-L-methionine-dependent methyltransferase	-	-	-	-
gene5749	M419DRAFT_82414	103.005	426.2	2.00626	1.28e-84	Ups	DUF718 domain protein	-	-	-	-
gene2826	M419DRAFT_97054	22.78	68.575	1.54697	1.15e-83	Ups	P-loop containing nucleoside triphosphate hydrolase protein	-	GO:0016021:integral component of membrane;GO:0005886:plasma membrane;	GO:0005524:ATP binding;GO:0042626:ATPase activity, coupled to transmembrane movement of substances;	K02028
gene9940	M419DRAFT_125562	219.06	788.94	1.8052	3.76e-83	Ups	hypothetical protein	-	-	-	-
gene7610	M419DRAFT_114328	20.265	64.01	1.61641	2.55e-82	Ups	ABC multidrug transporter Mdr1	GO:0035690:cellular response to drug;	GO:0016021:integral component of membrane;GO:0005886:plasma membrane;	GO:0005524:ATP binding;GO:0042626:ATPase activity, coupled to transmembrane movement of substances;	K05658
gene1201	M419DRAFT_71638	66.24	17.955	-1.9273	2.72e-82	Down	glycoside hydrolase	-	-	-	K07407
gene8962	M419DRAFT_115868	128.82	347.92	1.39063	1.84e-81	Ups	alcohol dehydrogenase	-	-	-	K17066
gene10000	M419DRAFT_93498	53.105	11.22	-2.28585	8.93e-80	Down	cellulosome enzyme	-	-	-	-
gene8929	M419DRAFT_90847	425.31	147.4	-1.57143	2.57e-77	Down	glycoside hydrolase	-	-	-	-
gene3040	M419DRAFT_56646	3.775	90.03	4.52456	4.12e-77	Ups	hypothetical protein	-	-	-	-
gene3041	M419DRAFT_75416	0.18	51.215	7.93818	4.21e-76	Ups	hypothetical protein	-	-	-	-
gene5587	M419DRAFT_130968	99.215	39.96	-1.35476	1.26e-74	Down	hypothetical protein	-	-	-	K13621
gene6169	M419DRAFT_101064	679.21	275.685	-1.3436	1.67e-74	Down	hypothetical protein	-	-	-	-
gene9175	M419DRAFT_91437	237.79	72.015	-1.76688	2.87e-74	Down	hypothetical protein	-	-	-	-
gene116	M419DRAFT_69999	67.26	22.36	-1.63204	5.91e-72	Down	hypothetical protein	-	-	-	-
gene4175	M419DRAFT_98455	268.635	105.735	-1.38806	7.9e-71	Down	hypothetical protein	-	-	-	-
gene3367	M419DRAFT_75795	140.035	49.845	-1.53346	1.39e-70	Down	NAD(P)-binding protein	-	-	-	-
gene9321	M419DRAFT_125268	124.02	44.88	-1.50961	1.64e-69	Down	hypothetical protein	GO:0030245:cellulose catabolic process;	GO:0005576:extracellular region;	GO:0008422:beta-glucosidase activity;	K05349
gene6214	M419DRAFT_142026	23.695	8.24	-1.56606	8.05e-69	Down	hypothetical protein	-	-	-	-
gene9713	M419DRAFT_121261	223.245	34.52	-2.73786	4.63e-67	Down	hypothetical protein	-	-	-	-
gene7463	M419DRAFT_11152	100.9	35.215	-1.56107	6.54e-67	Down	regulator of G protein signaling	-	-	-	-
gene4136	M419DRAFT_136988	292.155	112.17	-1.42426	3.07e-64	Down	general substrate transporter	-	-	-	-
gene1521	M419DRAFT_95607	55.46	179.955	1.65607	1.54e-63	Ups	acetyl-CoA acetyltransferase	GO:0006635:fatty acid beta-oxidation;	GO:0005739:mitochondrion;	GO:0003985:acetyl-CoA C-acetyltransferase activity;GO:0003988:acetyl-CoA C-acyltransferase activity;GO:0046872:metal ion binding;	K00626
gene1558	M419DRAFT_127115	2607.01	1152.87	-1.22011	6.25e-63	Down	beta-glucosidase	GO:0030245:cellulose catabolic process;	-	GO:0080079:cellobiose glucosidase activity;	K01188
gene9749	M419DRAFT_92850	48.995	17.435	-1.53355	1.15e-62	Down	hypothetical protein	-	-	-	-
gene4841	M419DRAFT_99422	2.585	17.08	2.67906	9.45e-62	Ups	putative C-14 sterol reductase	GO:0006696:ergosterol biosynthetic process;GO:0016126:sterol biosynthetic process;	GO:0030176:integral component of endoplasmic reticulum membrane;	GO:0050613:delta14-sterol reductase activity;GO:0050661:NADP binding;	-
gene6447	M419DRAFT_142123	20.905	5.78	-1.89918	5.25e-61	Down	glycoside hydrolase	-	-	-	K01183
gene8214	M419DRAFT_88726	89.22	223.59	1.28267	6.29e-61	Ups	cytochrome P450 52A12	-	-	-	-
gene8089	M419DRAFT_26381	49.965	17.355	-1.56783	2.35e-60	Down	hypothetical protein	-	-	-	-
gene1086	M419DRAFT_140023	52.355	20.25	-1.413	3.73e-60	Down	FAD/NAD(P)-binding domain-containing protein	-	-	-	-
gene8494	M419DRAFT_124931	2983.44	1365.62	-1.17017	2.8e-59	Down	endoxylanase II	GO:0045493:xylan catabolic process;	GO:0005576:extracellular region;	GO:0031176:endo-1,4-beta-xylanase activity;	K01181
gene9365	M419DRAFT_139320	32.49	12.405	-1.43245	5.43e-59	Down	hypothetical protein	GO:0005975:carbohydrate metabolic process;GO:0005993:trehalose catabolic process;	GO:0005576:extracellular region;GO:0009277:fungal-type cell wall;GO:0031160:spore wall;	GO:0004555:alpha,alpha-trehalase activity;GO:0030246:carbohydrate binding;GO:0004553:hydrolase activity, hydrolyzing O-glycosyl compounds;	-
gene8890	M419DRAFT_39091	171.28	28.965	-2.60767	1.7e-58	Down	hypothetical protein	-	-	-	-
gene3105	M419DRAFT_136573	276.59	110.295	-1.36868	8.61e-58	Down	globin-like protein	-	-	-	K05916
gene7236	M419DRAFT_102293	67.88	172.745	1.30461	9.09e-58	Ups	Cloroperoxidase	-	-	-	-
gene4408	M419DRAFT_141272	21	62.605	1.53349	1.04e-57	Ups	C2H2 type zinc finger-containing protein	-	-	-	-
gene8275	M419DRAFT_89166	115.42	46.01	-1.36994	6.04e-57	Down	hypothetical protein	-	-	-	-
gene9354	M419DRAFT_91910	528.29	218.665	-1.31632	9.38e-56	Down	ZIP zinc/iron transport family	GO:0071578:zinc II ion transmembrane import;GO:0071577:zinc II ion transmembrane transport;	GO:0071944:cell periphery;GO:0005783:endoplasmic reticulum;GO:0005887:integral component of plasma membrane;GO:0005886:plasma membrane;	GO:0000006:high-affinity zinc uptake transmembrane transporter activity;GO:0005385:zinc ion transmembrane transporter activity;	K14709
gene10014	M419DRAFT_116900	164.93	55.59	-1.61292	5.6e-55	Down	hypothetical protein	-	-	-	-
gene2973	M419DRAFT_122639	28.695	6.875	-2.10619	5e-53	Down	hypothetical protein	GO:0030245:cellulose catabolic process;GO:0009251:glucan catabolic process;	GO:0005576:extracellular region;	GO:0008422:beta-glucosidase activity;	K05349
gene4040	M419DRAFT_129489	19.45	60.185	1.58723	9.89e-53	Ups	cytochrome P450 family protein	-	-	-	-
gene2453	M419DRAFT_127980	21.52	5.215	-2.08788	1.37e-52	Down	putative MFS lactose permease	-	-	-	-
gene2176	M419DRAFT_108052	193.755	92.915	-1.10357	7.37e-52	Down	calcium-translocating P-type ATPase	-	-	-	K01537
gene5916	M419DRAFT_100746	572.765	272.82	-1.11292	1.99e-51	Down	hypothetical protein	-	-	-	-
gene8399	M419DRAFT_26481	574.92	270.325	-1.13185	3.14e-51	Down	protein MSF1	-	-	-	-
gene803	M419DRAFT_67432	98.575	47.365	-1.10029	4.07e-51	Down	family 2 glycosyl hydrolase	GO:0000272:polysaccharide catabolic process;	GO:0005576:extracellular region;	GO:0004567:beta-mannosidase activity;	K01192
gene3657	M419DRAFT_109517	13.52	37.21	1.41774	1.3e-50	Ups	fungal-specific transcription factor domain-containing protein	-	-	-	-
gene6281	M419DRAFT_124032	195.165	88.44	-1.18507	1.65e-50	Down	hypothetical protein	-	-	-	-
gene4480	M419DRAFT_24894	288.26	102	-1.54105	6.44e-50	Down	Calcipressin family protein	-	-	-	-
gene5929	M419DRAFT_123872	1076.6	426.67	-1.37728	1.2e-49	Down	hypothetical protein	-	-	-	-
gene1051	M419DRAFT_5414	98.675	22.115	-2.20323	1.32e-49	Down	hypothetical protein	-	-	-	-
gene645	M419DRAFT_68976	1542.4	766.715	-1.05164	5.67e-49	Down	hypothetical protein	-	-	-	K09702
gene8736	M419DRAFT_90302	125.9	57.995	-1.16079	1e-48	Down	alpha-glucuronidase	GO:0045493:xylan catabolic process;	GO:0005576:extracellular region;	GO:0046559:alpha-glucuronidase activity;	K01235
gene3563	M419DRAFT_136748	64.43	136.175	1.03685	2.88e-48	Ups	oxidosqualene:lanosterol cyclase	GO:0006694:steroid biosynthetic process;	-	GO:0000250:lanosterol synthase activity;	K01852
gene7131	M419DRAFT_26005	393.99	137.95	-1.55711	5.98e-48	Down	hypothetical protein	-	-	-	-
gene7905	M419DRAFT_26314	125.525	59.755	-1.11359	1.15e-46	Down	hypothetical protein	-	-	-	-
gene1871	M419DRAFT_127428	17.615	50.46	1.4751	1.98e-46	Ups	Thiamin diphosphate-binding protein	-	-	-	K00166
gene875	M419DRAFT_94809	569.54	286.485	-1.03388	4.56e-46	Down	NAD(P)H-dependent D-xylose reductase xyl1	GO:0042843:D-xylose catabolic process;GO:0019569:L-arabinose catabolic process to xylulose 5-phosphate;	-	GO:0016491:oxidoreductase activity;	K17743
gene293	M419DRAFT_125876	5654.19	2865.72	-1.02288	4.64e-46	Down	hypothetical protein	-	-	-	-
gene4673	M419DRAFT_141391	49.315	22.935	-1.14769	5.21e-46	Down	hypothetical protein	GO:0006038:cell wall chitin biosynthetic process;GO:0071483:cellular response to blue light;GO:0050801:ion homeostasis;GO:2001040:positive regulation of cellular response to drug;GO:0061423:positive regulation of sodium ion transport by positive regulation of transcription from RNA polymerase II promoter;GO:0045944:positive regulation of transcription from RNA polymerase II promoter;GO:1900622:po…	GO:0005737:cytoplasm;GO:0005634:nucleus;	GO:0003677:DNA binding;GO:0001228:RNA polymerase II transcription regulatory region sequence-specific DNA binding transcription factor activity involved in positive regulation of transcription;GO:0003700:sequence-specific DNA binding transcription factor activity;GO:0046872:metal ion binding;GO:0000987:core promoter proximal region sequence-specific DNA binding;GO:0043565:sequence-specific DNA bi…	-
gene8297	M419DRAFT_11892	236.345	103.51	-1.23418	6.87e-46	Down	UPF0075 domain protein	-	-	-	-
gene9714	M419DRAFT_121262	126.885	23.625	-2.47001	9.3e-46	Down	hypothetical protein	-	-	-	-
gene5979	M419DRAFT_100832	136.04	64.905	-1.11048	1.51e-45	Down	hypothetical protein	-	-	-	-
gene8792	M419DRAFT_26638	96.11	47.31	-1.06545	3.03e-45	Down	hypothetical protein	-	-	-	-
gene2931	M419DRAFT_97200	44.64	17.86	-1.36536	4.47e-45	Down	homeobox-domain-containing protein	-	-	-	-
gene7499	M419DRAFT_86910	330.475	160.765	-1.08229	6.11e-45	Down	hypothetical protein	-	-	-	-
gene2566	M419DRAFT_128094	3.99	0.585	-2.81666	1.1e-44	Down	hypothetical protein	-	-	-	-
gene4245	M419DRAFT_110167	41.87	92.685	1.10353	3.07e-44	Ups	succinyl-CoA:3-ketoacid-coenzyme A transferase subunit A	GO:0060612:adipose tissue development;GO:0007420:brain development;GO:0046950:cellular ketone body metabolic process;GO:0007507:heart development;GO:0046952:ketone body catabolic process;GO:0042182:ketone catabolic process;GO:0035774:positive regulation of insulin secretion involved in cellular response to glucose stimulus;GO:0014823:response to activity;GO:0045471:response to ethanol;GO:0009725:…	GO:0005759:mitochondrial matrix;GO:0005739:mitochondrion;GO:0005654:nucleoplasm;	GO:0008260:3-oxoacid CoA-transferase activity;GO:0042803:protein homodimerization activity;	K01027
gene2380	M419DRAFT_73258	42.485	109.31	1.32001	3.16e-44	Ups	3-hydroxyisobutyrate dehydrogenase	-	-	-	K00020
gene6882	M419DRAFT_85693	42.135	15.085	-1.52416	6.99e-44	Down	hypothetical protein	-	-	-	-
gene8642	M419DRAFT_26579	11.835	54.945	2.17223	2.38e-43	Ups	hypothetical protein	-	-	-	-
gene9109	M419DRAFT_91065	13.545	2.895	-2.26276	1.34e-42	Down	putative sodium/phosphate symporter	-	-	-	K14640
gene6219	M419DRAFT_101139	282.785	134.715	-1.1127	2.14e-42	Down	DUF1752-domain-containing protein	-	-	-	-
gene7055	M419DRAFT_102083	35.6	17.01	-1.10806	2.75e-42	Down	hypothetical protein	-	-	-	-
gene8280	M419DRAFT_142774	304.23	141.47	-1.14761	5.47e-42	Down	hypothetical protein	-	-	-	-
gene5285	M419DRAFT_123608	176.065	83.245	-1.12394	2.01e-41	Down	DNase1 protein	-	-	-	-
gene1542	M419DRAFT_72207	130.115	276.34	1.04379	3.69e-41	Ups	enoyl-CoA hydratase	GO:0006635:fatty acid beta-oxidation;	GO:0005759:mitochondrial matrix;GO:0005739:mitochondrion;	GO:0004300:enoyl-CoA hydratase activity;	K07511
gene2030	M419DRAFT_107912	55.315	21.35	-1.41641	3.94e-40	Down	hypothetical protein	-	-	-	-
gene2736	M419DRAFT_24205	11.76	1.97	-2.62645	1.35e-38	Down	integral membrane protein	-	-	-	-
gene7498	M419DRAFT_120234	380.52	191.71	-1.03217	1.78e-38	Down	hypothetical protein	-	-	-	-
gene1031	M419DRAFT_32409	26.07	69.77	1.37746	2.27e-38	Ups	amidohydrolase 2	GO:0043640:benzoate catabolic process via hydroxylation;	-	GO:0016787:hydrolase activity;GO:0050150:o-pyrocatechuate decarboxylase activity;	K14333
gene6963	M419DRAFT_120040	665.825	338.465	-1.0184	4.96e-38	Down	hypothetical protein	-	-	-	-
gene1493	M419DRAFT_70883	67.54	31.845	-1.12679	7.71e-38	Down	hypothetical protein	-	-	-	-
gene9956	M419DRAFT_139559	52.985	24.665	-1.14502	1.05e-37	Down	hypothetical protein	-	-	-	-
gene585	M419DRAFT_139818	37.695	83.815	1.10988	1.46e-37	Ups	myo-inositol oxygenase	GO:0019310:inositol catabolic process;GO:0019853:L-ascorbic acid biosynthetic process;	GO:0005737:cytoplasm;	GO:0050113:inositol oxygenase activity;GO:0005506:iron ion binding;	K00469
gene7380	M419DRAFT_138500	8.235	31.59	1.89505	2.25e-37	Ups	hypothetical protein	-	-	-	-
gene694	M419DRAFT_121678	48.86	103.925	1.04594	4.2e-37	Ups	L-xylulose reductase	GO:0006006:glucose metabolic process;GO:0019594:mannitol metabolic process;GO:0051289:protein homotetramerization;GO:0005997:xylulose metabolic process;	-	GO:0050038:L-xylulose reductase (NADP+) activity;GO:0050085:mannitol 2-dehydrogenase (NADP+) activity;GO:0050661:NADP binding;	K17742
gene7947	M419DRAFT_120413	3674.31	1413.24	-1.42025	1.2e-36	Down	hypothetical protein	-	-	-	-
gene550	M419DRAFT_139810	298.36	144.135	-1.09312	6.69e-36	Down	hypothetical protein	-	-	-	-
gene8229	M419DRAFT_133494	0.08	7.39	6.29589	1.12e-35	Ups	hypothetical protein	-	-	-	-
gene817	M419DRAFT_32223	794.64	175.235	-2.22208	2.37e-35	Down	hypothetical protein	-	-	-	-
gene4377	M419DRAFT_129814	128.795	64.7	-1.03589	2.61e-35	Down	ribonuclease Trv%2C RNase Trv	-	-	GO:0016829:lyase activity;GO:0033897:ribonuclease T2 activity;GO:0003723:RNA binding;	K01166
gene6280	M419DRAFT_124030	197.54	85.05	-1.25807	3.75e-35	Down	hypothetical protein	-	-	-	-
gene1361	M419DRAFT_135838	76.325	38.64	-1.02455	5.81e-35	Down	MFS transporter	-	-	-	-
gene8219	M419DRAFT_142761	18.57	43.525	1.18621	1.38e-34	Ups	exo-beta-1%2C3-glucanase	-	-	-	-
gene4246	M419DRAFT_123153	8.065	34.935	2.0692	1.85e-34	Ups	glyoxalase family protein	-	-	-	-
gene2494	M419DRAFT_118070	11.53	2.03	-2.54871	5.7e-34	Down	glycoside hydrolase	GO:0046373:L-arabinose metabolic process;GO:0045493:xylan catabolic process;	GO:0005576:extracellular region;	GO:0046556:alpha-L-arabinofuranosidase activity;	-
gene6621	M419DRAFT_84543	120.33	283.415	1.19215	1.12e-33	Ups	SIS domain-containing protein	-	-	-	-
gene8554	M419DRAFT_103729	34.015	76.305	1.12232	2.77e-33	Ups	short chain dehydrogenase/reductase	-	-	-	-
gene8600	M419DRAFT_89762	3.425	23.49	2.72758	6.19e-33	Ups	hypothetical protein	-	-	-	-
gene6023	M419DRAFT_137904	33.25	70.18	1.03489	1.05e-32	Ups	2-oxoisovalerate dehydrogenase beta subunit precursor	GO:0009083:branched-chain amino acid catabolic process;	GO:0005947:mitochondrial alpha-ketoglutarate dehydrogenase complex;	GO:0003863:3-methyl-2-oxobutanoate dehydrogenase (2-methylpropanoyl-transferring) activity;	K00167
gene673	M419DRAFT_126249	27.205	82.235	1.55242	1.07e-32	Ups	acyl-CoA N-acyltransferase	-	-	-	-
gene0	M419DRAFT_68467	24.4	8.685	-1.53157	3.12e-32	Down	hypothetical protein	-	-	-	-
gene696	M419DRAFT_69133	2.825	16.94	2.53879	6.71e-32	Ups	NADH:flavin oxidoreductase/NADH oxidase family protein	GO:0035835:indole alkaloid biosynthetic process;	-	GO:0010181:FMN binding;GO:0016491:oxidoreductase activity;	K00354
gene7358	M419DRAFT_142455	25.345	12.54	-1.05751	1.08e-31	Down	hypothetical protein	-	-	-	-
gene5814	M419DRAFT_131184	126.45	55.075	-1.2421	2.08e-31	Down	hypothetical protein	-	-	-	-
gene5969	M419DRAFT_36625	56.83	28.765	-1.02552	9.59e-31	Down	hypothetical protein	-	-	-	K15183
gene4082	M419DRAFT_54287	70.945	34.19	-1.0965	9.71e-31	Down	hypothetical protein	-	-	-	-
gene9310	M419DRAFT_91667	8.97	1.025	-3.17667	1.74e-30	Down	exopolygalacturonase	GO:0071555:cell wall organization;GO:0045490:pectin catabolic process;	GO:0005576:extracellular region;	GO:0047911:galacturan 1,4-alpha-galacturonidase activity;GO:0004650:polygalacturonase activity;	K01213
gene9996	M419DRAFT_93487	5.07	13.155	1.33376	3.46e-30	Ups	putative beta-mannosidase A	GO:0000272:polysaccharide catabolic process;	GO:0005576:extracellular region;	GO:0004567:beta-mannosidase activity;	K01192
gene8372	M419DRAFT_124897	206.725	99.26	-1.1013	4.41e-30	Down	hypothetical protein	GO:0006032:chitin catabolic process;GO:0000272:polysaccharide catabolic process;	GO:0005576:extracellular region;	GO:0008061:chitin binding;GO:0004568:chitinase activity;	K01183
gene6400	M419DRAFT_101370	33.23	13.705	-1.32174	5.74e-30	Down	hypothetical protein	-	-	-	-
gene4870	M419DRAFT_52104	8.42	28.505	1.71528	1.53e-29	Ups	MFS general substrate transporter	-	-	-	-
gene1721	M419DRAFT_33013	46.02	19.69	-1.26625	3.68e-29	Down	hypothetical protein	-	-	-	-
gene9534	M419DRAFT_92240	9.03	28.46	1.61252	2.29e-28	Ups	MIP family channel protein	-	-	-	K03441
gene9467	M419DRAFT_116350	43.45	22.28	-1.00695	2.96e-28	Down	MFS general substrate transporter	-	-	-	-
gene5203	M419DRAFT_141598	36.725	15.855	-1.25531	2.19e-27	Down	hypothetical protein	-	-	-	-
gene9580	M419DRAFT_92483	15.54	40.475	1.33724	7.63e-27	Ups	threonyl/alanyl tRNA synthetase	-	-	-	-
gene3362	M419DRAFT_97622	5.05	16.675	1.67937	1.39e-26	Ups	MFS general substrate transporter	-	-	-	-
gene6168	M419DRAFT_123989	392.23	180.285	-1.16564	1.62e-26	Down	hypothetical protein	-	-	-	-
gene573	M419DRAFT_4983	14.28	4.31	-1.76956	1.86e-26	Down	hypothetical protein	-	-	-	-
gene6625	M419DRAFT_131957	983.195	479.355	-1.07883	2.89e-26	Down	hypothetical protein	-	-	-	-
gene2735	M419DRAFT_96941	6.775	1.3	-2.42575	4.03e-26	Down	hypothetical protein	-	-	-	-
gene4231	M419DRAFT_129671	39.885	19.47	-1.0775	1e-25	Down	hypothetical protein	-	-	-	-
gene2526	M419DRAFT_140582	1.21	3806.2	11.5605	1.31e-25	Ups	FAD/NAD(P)-binding domain-containing protein	-	-	-	-
gene8958	M419DRAFT_90843	5.965	19.58	1.67113	1.31e-25	Ups	major facilitator superfamily transporter	-	-	-	-
gene1999	M419DRAFT_107864	12.58	30.955	1.25625	1.31e-24	Ups	2-oxoacid dehydrogenase acyltransferase	-	-	-	K09699
gene1035	M419DRAFT_23523	6.69	17.41	1.33644	2.52e-24	Ups	CAIB/BAIF family enzyme	-	-	-	-
gene10021	M419DRAFT_105293	8.675	30.48	1.76844	2.77e-24	Ups	Epl1 protein	-	GO:0005576:extracellular region;	-	-
gene6691	M419DRAFT_25832	118.175	248.55	1.02974	3.59e-24	Ups	hypothetical protein	-	-	-	K00074
gene4944	M419DRAFT_80148	39.375	91.155	1.16757	6.73e-24	Ups	hypothetical protein	-	-	-	-
gene1345	M419DRAFT_121966	198.64	83.265	-1.2953	8.47e-24	Down	hypothetical protein	-	-	-	-
gene3558	M419DRAFT_77048	12.83	32.69	1.30553	1.18e-23	Ups	Phosphoenolpyruvate/pyruvate domain-containing protein	-	-	-	-
gene6793	M419DRAFT_142266	12.085	25.375	1.02674	4.98e-23	Ups	ferric reductase transmembrane component 7	-	-	-	-
gene754	M419DRAFT_126327	48.155	23.28	-1.09235	8.09e-23	Down	NAD(P)-binding protein	-	-	-	-
gene4178	M419DRAFT_46470	82.715	39.41	-1.1127	9.14e-23	Down	hypothetical protein	-	-	-	-
gene8800	M419DRAFT_139112	22.08	3.91	-2.54525	1.78e-22	Down	hypothetical protein	-	-	-	-
gene678	M419DRAFT_5076	18.81	7.8	-1.31242	2.14e-22	Down	putative ADP-ribosylglycohydrolase	-	-	-	-
gene9019	M419DRAFT_39199	8.22	2.285	-1.88478	2.72e-22	Down	hypothetical protein	-	-	-	-
gene2796	M419DRAFT_128297	7.845	2.86	-1.50099	4.68e-22	Down	alpha-fucosidase	-	-	-	-
gene2231	M419DRAFT_72772	5.795	21.795	1.86645	5.4e-22	Ups	hypothetical protein	-	-	-	-
gene3082	M419DRAFT_7224	6.645	2.15	-1.66758	1.2e-21	Down	putative trehalose-6-phosphate synthase/trehalose phosphatase	-	-	-	K16055
gene7054	M419DRAFT_86187	146.005	70.35	-1.09602	1.25e-21	Down	zinc carboxypeptidase	GO:0071555:cell wall organization;GO:0006508:proteolysis;	GO:0005615:extracellular space;GO:0005773:vacuole;	GO:0004181:metallocarboxypeptidase activity;GO:0008270:zinc ion binding;	K08783
gene8966	M419DRAFT_125138	10.22	1.82	-2.53282	2.3e-21	Down	hypothetical protein	-	-	-	-
gene6622	M419DRAFT_131954	61.075	152.82	1.28001	4.04e-21	Ups	hypothetical protein	-	-	-	-
gene4084	M419DRAFT_64599	9.305	4.24	-1.17462	6.71e-21	Down	S-adenosyl-L-methionine-dependent methyltransferase	-	-	-	K00558
gene6131	M419DRAFT_83454	23.765	9.325	-1.39361	8.7e-21	Down	hypothetical protein	-	-	-	-
gene2285	M419DRAFT_72373	9.57	1.12	-3.12957	1.46e-20	Down	hypothetical protein	-	-	-	-
gene3562	M419DRAFT_77379	7.905	19.27	1.24211	3.79e-20	Ups	DNA topoisomerase IV%2C alpha subunit	-	-	-	-
gene7493	M419DRAFT_87312	99.745	214.55	1.06157	5.31e-20	Ups	hypothetical protein	-	-	-	-
gene4083	M419DRAFT_98367	51.035	17.385	-1.59919	8.43e-20	Down	hypothetical protein	-	-	-	-
gene7730	M419DRAFT_26240	131.57	66.33	-1.03047	1.02e-19	Down	hypothetical protein	-	-	-	-
gene7433	M419DRAFT_86425	1.79	9.295	2.32598	1.24e-19	Ups	putative NAD binding NADP oxidoreductase coenzyme F420-dependent	-	-	-	-
gene2661	M419DRAFT_75075	8.02	35.05	2.08148	1.26e-19	Ups	RmlC-like cupin	-	-	-	-
gene7375	M419DRAFT_86256	21.64	63.065	1.49947	1.86e-19	Ups	hypothetical protein	-	-	-	-
gene874	M419DRAFT_69332	8.77	3.375	-1.41992	2.18e-19	Down	hypothetical protein	-	-	-	-
gene8953	M419DRAFT_125133	256.435	109.715	-1.26533	2.2e-19	Down	hypothetical protein	-	-	-	-
gene6377	M419DRAFT_84505	22.965	11.085	-1.09215	1.07e-18	Down	PLC-like phosphodiesterase	GO:0007340:acrosome reaction;GO:0032959:inositol trisphosphate biosynthetic process;GO:0035556:intracellular signal transduction;GO:0016042:lipid catabolic process;GO:0046488:phosphatidylinositol metabolic process;	GO:0005783:endoplasmic reticulum;GO:0016020:membrane;GO:0005634:nucleus;	GO:0005509:calcium ion binding;GO:0004435:phosphatidylinositol phospholipase C activity;	-
gene6506	M419DRAFT_142146	11.685	4.675	-1.36458	1.15e-18	Down	hypothetical protein	-	-	-	K00752
gene8398	M419DRAFT_89442	62.055	29.69	-1.10542	2.87e-18	Down	hypothetical protein	-	-	-	-
gene6507	M419DRAFT_113118	18.305	8.695	-1.11826	1.07e-17	Down	hypothetical protein	-	-	-	-
gene6401	M419DRAFT_124104	54.995	22.23	-1.34824	1.67e-17	Down	hypothetical protein	-	-	-	-
gene4287	M419DRAFT_137069	2.97	10.855	1.82745	1.68e-17	Ups	hypothetical protein	-	-	-	-
gene6567	M419DRAFT_131902	5.095	1.715	-1.61164	2.07e-17	Down	hypothetical protein	GO:0015945:methanol metabolic process;	GO:0005777:peroxisome;	GO:0047896:formaldehyde transketolase activity;GO:0046872:metal ion binding;	K17100
gene7368	M419DRAFT_86627	3.495	11.395	1.66159	2.27e-17	Ups	ACC deaminase	GO:0009310:amine catabolic process;	-	GO:0008660:1-aminocyclopropane-1-carboxylate deaminase activity;GO:0019148:D-cysteine desulfhydrase activity;GO:0030170:pyridoxal phosphate binding;	K01505
gene918	M419DRAFT_5292	6.15	17.13	1.43329	2.33e-17	Ups	aminotransferase class I and II	-	-	-	-
gene1085	M419DRAFT_95046	14.98	6.44	-1.25789	2.56e-17	Down	hypothetical protein	-	-	-	-
gene2074	M419DRAFT_45640	6.605	0.77	-3.09643	2.67e-17	Down	hypothetical protein	-	-	-	-
gene1034	M419DRAFT_5398	17.33	39.305	1.13846	5.67e-17	Ups	putative dioxygenase	GO:0019615:catechol catabolic process, ortho-cleavage;GO:0019614:catechol-containing compound catabolic process;GO:0009712:catechol-containing compound metabolic process;	-	GO:0018576:catechol 1,2-dioxygenase activity;GO:0008199:ferric iron binding;GO:0005506:iron ion binding;GO:0016702:oxidoreductase activity, acting on single donors with incorporation of molecular oxygen, incorporation of two atoms of oxygen;	K03381
gene3419	M419DRAFT_24449	0.435	3.195	2.81488	1.03e-16	Ups	serin endopeptidase	-	GO:0005576:extracellular region;	GO:0004252:serine-type endopeptidase activity;	-
gene3844	M419DRAFT_77141	4.34	1.575	-1.50607	1.2e-16	Down	P-loop containing nucleoside triphosphate hydrolase protein	-	-	-	-
gene713	M419DRAFT_126284	1.12	4.47	1.94668	1.37e-16	Ups	DUF500-domain-containing protein	-	-	-	-
gene7111	M419DRAFT_138392	11.13	25.695	1.16347	1.39e-16	Ups	DNase I-like protein	-	-	-	-
gene2212	M419DRAFT_53831	3.78	0.185	-4.31441	2.77e-16	Down	hypothetical protein	-	-	-	-
gene4887	M419DRAFT_8844	10.295	4.2	-1.33746	4.5e-16	Down	FAD-binding domain-containing protein	-	-	-	-
gene3205	M419DRAFT_136619	28.105	13.98	-1.04841	8.62e-16	Down	general substrate transporter	-	-	-	-
gene5124	M419DRAFT_9049	8.215	4.14	-1.03013	1.79e-15	Down	ras GEF	-	-	-	-
gene7322	M419DRAFT_37744	5.155	18.095	1.76627	1.82e-15	Ups	acetyltransferase	-	-	-	-
gene2659	M419DRAFT_128171	14.45	4.44	-1.73783	2.39e-15	Down	hypothetical protein	-	-	-	-
gene8390	M419DRAFT_26479	0.485	4.115	3.02599	2.58e-15	Ups	NAD(P)-binding protein	-	-	-	-
gene3860	M419DRAFT_76335	18.35	7.22	-1.39086	2.87e-15	Down	FabD/lysophospholipase-like protein	-	-	-	-
gene8204	M419DRAFT_11815	21.89	10.345	-1.12479	2.89e-15	Down	retinol dehydrogenase 12	-	-	-	-
gene8698	M419DRAFT_26596	146.33	59.445	-1.34409	3.04e-15	Down	peptide pheromone precursor HPP1	-	-	-	-
gene6620	M419DRAFT_101594	22.895	11.715	-1.00758	3.05e-15	Down	SPX-domain-containing protein	-	-	-	-
gene5566	M419DRAFT_100314	12.14	4.5	-1.47247	3.28e-15	Down	HSP20-like chaperone	-	-	-	-
gene4074	M419DRAFT_98355	5.4	12.65	1.18401	4.12e-15	Ups	RNI-like protein	-	-	-	-
gene4058	M419DRAFT_77893	1.975	9.03	2.14459	4.4e-15	Ups	hypothetical protein	-	-	-	K07034
gene2522	M419DRAFT_33699	16.095	43.34	1.38729	5.44e-15	Ups	3-oxoacyl-reductase	GO:0006631:fatty acid metabolic process;	GO:0005829:cytosol;GO:0005634:nucleus;	GO:0003857:3-hydroxyacyl-CoA dehydrogenase activity;	-
gene688	M419DRAFT_69545	2.225	5.715	1.31516	1.76e-14	Ups	hypothetical protein	-	-	-	-
gene3369	M419DRAFT_76250	7.7	3.365	-1.23696	2.22e-14	Down	hypothetical protein	-	-	-	-
gene3429	M419DRAFT_76361	7.51	2.125	-1.86666	2.84e-14	Down	TfdA family taurine catabolism dioxygenase TauD	-	-	-	-
gene1469	M419DRAFT_127022	24.425	58.475	1.21536	3.86e-14	Ups	prolyl endopeptidase	-	-	-	-
gene4871	M419DRAFT_130291	17.7	41.635	1.19029	6.54e-14	Ups	Thioesterase/thiol ester dehydrase-isomerase	-	-	-	K17362
gene2999	M419DRAFT_128495	10.545	4.925	-1.14143	7.63e-14	Down	hypothetical protein	-	-	-	-
gene2169	M419DRAFT_73093	6.525	14.46	1.10468	1.6e-13	Ups	hypothetical protein	-	-	-	-
gene9825	M419DRAFT_93113	2.165	6.065	1.44274	1.64e-13	Ups	HET-domain-containing protein	-	-	-	-
gene2411	M419DRAFT_72467	1.3	7.21	2.41842	1.71e-13	Ups	putative GNAT family acetyltransferase	-	-	-	-
gene8034	M419DRAFT_11669	0.63	4.9	2.91452	2.88e-13	Ups	hypothetical protein	-	-	-	-
gene6972	M419DRAFT_85523	12.22	5.6	-1.16667	2.97e-13	Down	hypothetical protein	-	-	-	-
gene7958	M419DRAFT_103141	3.96	9.605	1.2328	3.59e-13	Ups	hypothetical protein	-	-	-	-
gene9110	M419DRAFT_91270	7.16	15.745	1.0928	4.42e-13	Ups	thermolabile L-asparaginase	-	-	-	-
gene2165	M419DRAFT_6433	11.465	24.115	1.0287	1.18e-12	Ups	alpha-galactosidase	GO:0005975:carbohydrate metabolic process;	GO:0005576:extracellular region;	GO:0052692:raffinose alpha-galactosidase activity;	K07407
gene3237	M419DRAFT_7353	12.905	42.63	1.68001	1.54e-12	Ups	hypothetical protein	-	-	-	-
gene4846	M419DRAFT_79655	2.725	0.58	-2.25383	2.16e-12	Down	hypothetical protein	-	-	-	-
gene698	M419DRAFT_32116	1.03	4.62	2.1198	2.8e-12	Ups	FMN-linked oxidoreductase	-	-	-	-
gene2073	M419DRAFT_33310	7.465	1.225	-2.62391	7.66e-12	Down	hypothetical protein	-	-	-	-
gene3442	M419DRAFT_24455	1.87	4.51	1.22414	2.37e-11	Ups	Exo-beta-D-glucosaminidase	GO:0006032:chitin catabolic process;GO:0000272:polysaccharide catabolic process;	GO:0005576:extracellular region;GO:0005615:extracellular space;	GO:0052761:exo-1,4-beta-D-glucosaminidase activity;GO:0004553:hydrolase activity, hydrolyzing O-glycosyl compounds;	K15855
gene3083	M419DRAFT_34165	7.145	1.885	-1.96329	3.09e-11	Down	HHE domain-containing protein	-	GO:0005739:mitochondrion;	GO:0046872:metal ion binding;	-
gene9101	M419DRAFT_91180	9.79	20.48	1.0207	3.39e-11	Ups	PLP-dependent transferase	-	-	-	-
gene7767	M419DRAFT_102900	7.325	1.87	-2.00192	4.25e-11	Down	Clavaminate synthase-like protein	-	-	-	-
gene9296	M419DRAFT_91662	5.69	12.975	1.1462	7.33e-11	Ups	Phosphoenolpyruvate/pyruvate domain-containing protein	-	-	-	K02510
gene9280	M419DRAFT_116130	3.06	1.47	-1.09574	7.68e-11	Down	putative polyketide synthase	GO:0009058:biosynthetic process;	-	GO:0016788:hydrolase activity, acting on ester bonds;GO:0031177:phosphopantetheine binding;GO:0016740:transferase activity;	-
gene6265	M419DRAFT_138024	3.715	1.915	-1.00157	8.09e-11	Down	putative ABC transporter	-	-	-	K01990
gene2523	M419DRAFT_6746	0.73	3.825	2.33915	9.7e-11	Ups	hypothetical protein	-	-	-	-
gene2500	M419DRAFT_6724	0.695	3.59	2.31603	1.41e-10	Ups	S-adenosyl-L-methionine-dependent methyltransferase	-	-	-	-
gene1472	M419DRAFT_71952	4.23	0.165	-4.51831	2.1e-10	Down	hypothetical protein	-	-	-	-
gene8110	M419DRAFT_88777	0.185	1.815	3.1965	2.38e-10	Ups	aldolase	-	-	-	-
gene8271	M419DRAFT_88887	19.775	9.15	-1.15002	3.41e-10	Down	acetyl xylan esterase	GO:0030245:cellulose catabolic process;GO:0045493:xylan catabolic process;	GO:0005576:extracellular region;	GO:0046555:acetylxylan esterase activity;GO:0030248:cellulose binding;	K05972
gene2458	M419DRAFT_72410	2.075	5.9	1.45993	3.64e-10	Ups	GABA permease	-	-	-	-
gene7409	M419DRAFT_37832	0.67	2.57	1.88566	3.82e-10	Ups	MFS general substrate transporter	-	-	-	-
gene8551	M419DRAFT_49613	8.36	20	1.21296	4.61e-10	Ups	hypothetical protein	-	-	-	-
gene9114	M419DRAFT_134352	0.42	1.685	1.95294	4.85e-10	Ups	hypothetical protein	-	-	-	-
gene143	M419DRAFT_93861	0.835	0.095	-3.12286	5.09e-10	Down	hypothetical protein	GO:0006351:transcription, DNA-templated;	GO:0005634:nucleus;	GO:0003677:DNA binding;GO:0000981:sequence-specific DNA binding RNA polymerase II transcription factor activity;GO:0008270:zinc ion binding;	-
gene9145	M419DRAFT_104401	2.825	6.975	1.25922	6.55e-10	Ups	GroES-like protein	-	-	-	-
gene3255	M419DRAFT_76172	9.11	19.01	1.01756	6.94e-10	Ups	NAD(P)-binding protein	-	-	-	-
gene4126	M419DRAFT_136983	24.41	9.43	-1.41472	8.25e-10	Down	hypothetical protein	-	-	-	-
gene2719	M419DRAFT_136420	7.46	2.365	-1.6866	1.48e-09	Down	hypothetical protein	-	-	-	-
gene1336	M419DRAFT_106970	8.3	4.03	-1.08192	2.09e-09	Down	putative C4-dicarboxylate transporter	-	-	-	-
gene7771	M419DRAFT_87576	2.77	0.175	-3.8781	2.16e-09	Down	hypothetical protein	-	-	-	-
gene8638	M419DRAFT_103842	12.175	5.35	-1.23195	3.06e-09	Down	hypothetical protein	-	-	-	-
gene1458	M419DRAFT_5778	23.355	59.095	1.29621	3.49e-09	Ups	DUF427-domain-containing protein	-	-	-	-
gene2422	M419DRAFT_96684	16.995	7.335	-1.25525	4.07e-09	Down	hypothetical protein	-	-	-	-
gene7959	M419DRAFT_11603	1.21	4.2	1.75051	8e-09	Ups	Metallo-hydrolase/oxidoreductase	-	-	-	-
gene8571	M419DRAFT_89810	7.69	16.48	1.05528	1.32e-08	Ups	mitochondrial triosephosphate isomerase	-	-	-	K01803
gene520	M419DRAFT_126099	8.985	3.495	-1.41053	1.84e-08	Down	hypothetical protein	-	-	-	-
gene9276	M419DRAFT_12750	11.23	5.33	-1.11527	1.85e-08	Down	hypothetical protein	-	-	-	-
gene7316	M419DRAFT_26076	1.27	3.64	1.47012	2.56e-08	Ups	subtilisin-like protein	-	GO:0005576:extracellular region;	GO:0004252:serine-type endopeptidase activity;	-
gene3813	M419DRAFT_76840	5.2	1.215	-2.1379	3.13e-08	Down	hypothetical protein	-	-	-	-
gene2763	M419DRAFT_33886	17.285	8.23	-1.11494	3.52e-08	Down	hypothetical protein	-	-	-	K01183
gene4121	M419DRAFT_129563	2.13	4.78	1.12084	4.71e-08	Ups	hypothetical protein	-	-	-	K16261
gene4945	M419DRAFT_79832	7.22	15.52	1.06024	6.34e-08	Ups	S-adenosyl-L-methionine-dependent methyltransferase	-	-	-	-
gene726	M419DRAFT_67663	4.45	1.71	-1.42774	1.07e-07	Down	acetamidase/formamidase	-	-	-	-
gene937	M419DRAFT_32327	0.015	0.575	4.73041	1.23e-07	Ups	FAD binding domain-containing protein	-	-	-	-
gene8384	M419DRAFT_26473	3.47	1.44	-1.31509	1.24e-07	Down	DUF1479 domain protein	-	-	-	-
gene7932	M419DRAFT_11580	4.55	2.195	-1.09817	1.46e-07	Down	endo-beta-1%2C6-galactanase	GO:0000272:polysaccharide catabolic process;	-	GO:0004553:hydrolase activity, hydrolyzing O-glycosyl compounds;	K18579
gene2969	M419DRAFT_34062	2.27	5.68	1.27704	1.79e-07	Ups	hypothetical protein	-	-	-	-
gene66	M419DRAFT_67794	7.055	3.62	-1.0006	2.15e-07	Down	hypothetical protein	-	-	-	-
gene1483	M419DRAFT_71849	4.07	1.695	-1.29773	3.14e-07	Down	p53-like transcription factor	-	-	-	K12769
gene3556	M419DRAFT_76820	7.86	3.915	-1.04351	3.25e-07	Down	RmlC-like cupin	-	-	-	-
gene8643	M419DRAFT_89722	1.71	5.065	1.52134	3.4e-07	Ups	hypothetical protein	-	-	-	-
gene3081	M419DRAFT_75688	8.13	3.675	-1.18631	3.98e-07	Down	short chain dehydrogenase	-	-	-	-
gene3500	M419DRAFT_77007	1.66	0.385	-2.14665	4.33e-07	Down	glutathione S-transferase	-	-	-	-
gene6895	M419DRAFT_132225	2.025	5.17	1.3054	4.48e-07	Ups	fatty acid desaturase	-	-	-	K13076
gene5806	M419DRAFT_82126	1.43	0.53	-1.48319	5.87e-07	Down	glycoside hydrolase family 3 protein	-	-	-	-
gene5497	M419DRAFT_123710	44.8	21.765	-1.08193	6.05e-07	Down	hypothetical protein	-	-	-	-
gene5633	M419DRAFT_82566	4.895	10.17	1.01153	1.12e-06	Ups	hypothetical protein	-	-	-	-
gene802	M419DRAFT_126375	1.965	0.59	-1.75864	1.35e-06	Down	GroES-like protein	-	-	-	-
gene8552	M419DRAFT_89812	1.805	4.74	1.34691	1.54e-06	Ups	hypothetical protein	-	-	-	-
gene5902	M419DRAFT_36568	0.19	0.005	-4.40284	1.6e-06	Down	hypothetical protein	-	-	-	-
gene9128	M419DRAFT_91122	3.705	8.81	1.20687	1.61e-06	Ups	monocarboxylate transporter	-	-	-	-
gene1610	M419DRAFT_71725	2.915	1.435	-1.06508	1.9e-06	Down	hypothetical protein	-	-	-	-
gene2594	M419DRAFT_33761	0.565	2.055	1.81176	2.07e-06	Ups	NAD(P)-binding protein	-	-	-	-
gene9577	M419DRAFT_92414	2.105	4.88	1.16396	2.33e-06	Ups	3-isopropylmalate dehydrogenase	GO:0009098:leucine biosynthetic process;	GO:0005737:cytoplasm;	GO:0003862:3-isopropylmalate dehydrogenase activity;GO:0000287:magnesium ion binding;GO:0051287:NAD binding;	K00052
gene8112	M419DRAFT_124787	2.67	5.505	1.00054	2.43e-06	Ups	cyanamide hydratase	-	-	-	-
gene7519	M419DRAFT_86893	2.33	4.86	1.01522	2.44e-06	Ups	FAD/NAD(P)-binding domain-containing protein	-	-	-	-
gene2323	M419DRAFT_6568	1.02	2.645	1.32863	2.71e-06	Ups	hypothetical protein	-	-	-	-
gene8256	M419DRAFT_88647	1.34	4.03	1.53854	3.04e-06	Ups	hypothetical protein	-	-	-	-
gene2273	M419DRAFT_33480	3.545	1.745	-1.06262	3.04e-06	Down	hypothetical protein	-	-	-	-
gene1817	M419DRAFT_33093	1.015	0.22	-2.25227	3.08e-06	Down	cytochrome P450 family protein	-	-	-	-
gene697	M419DRAFT_70059	0.305	2.455	2.91049	3.21e-06	Ups	hypothetical protein	-	-	-	-
gene7612	M419DRAFT_87187	0.06	0.95	3.74854	3.59e-06	Ups	hypothetical protein	-	-	-	-
gene8563	M419DRAFT_26543	0.725	1.96	1.388	4.33e-06	Ups	hypothetical protein	-	-	-	-
gene9948	M419DRAFT_93372	0.82	2.545	1.58062	4.83e-06	Ups	hypothetical protein	-	-	-	-
gene4130	M419DRAFT_98410	0.525	0.06	-3.04336	5.16e-06	Down	phosphate permease	GO:0006817:phosphate ion transport;	GO:0016021:integral component of membrane;GO:0005886:plasma membrane;	GO:0005315:inorganic phosphate transmembrane transporter activity;GO:0015293:symporter activity;	K08176
gene2484	M419DRAFT_6709	1.15	0.215	-2.43745	5.21e-06	Down	hypothetical protein	-	-	-	-
gene9848	M419DRAFT_93102	0.915	2.205	1.22005	5.9e-06	Ups	fungalysin metallopeptidase	-	GO:0005615:extracellular space;	GO:0004222:metalloendopeptidase activity;GO:0008270:zinc ion binding;	K01417
gene2621	M419DRAFT_75022	2.32	5.14	1.09898	6.05e-06	Ups	Phosphoenolpyruvate/pyruvate domain-containing protein	-	-	-	-
gene2488	M419DRAFT_96728	3.465	1.375	-1.36753	6.26e-06	Down	FMN-linked oxidoreductase	-	-	-	-
gene142	M419DRAFT_4579	1.775	0.685	-1.40521	7.5e-06	Down	putative isoamyl alcohol oxidase	-	-	GO:0071949:FAD binding;GO:0016491:oxidoreductase activity;	-
gene7585	M419DRAFT_132881	1.595	0.345	-2.24371	7.72e-06	Down	hypothetical protein	-	-	-	-
gene7420	M419DRAFT_86818	1.855	0.525	-1.86479	9.12e-06	Down	carbon-nitrogen hydrolase	-	-	-	-
gene2595	M419DRAFT_74517	1.05	0.32	-1.72498	1.16e-05	Down	hypothetical protein	-	-	-	-
gene4607	M419DRAFT_79175	8.005	16.98	1.04247	1.18e-05	Ups	hypothetical protein	-	-	-	-
gene1049	M419DRAFT_5412	1.57	4.31	1.40395	1.18e-05	Ups	NAD(P)-binding protein	-	-	-	-
gene6398	M419DRAFT_84033	2.65	0.725	-1.88618	1.24e-05	Down	hypothetical protein	-	-	-	-
gene7682	M419DRAFT_120303	11.105	5.21	-1.13051	1.34e-05	Down	hypothetical protein	-	-	-	-
gene8575	M419DRAFT_26551	0.5	1.815	1.79002	1.49e-05	Ups	putative oxidoreductase CipA-like protein	-	-	-	-
gene4508	M419DRAFT_67036	2.485	5.705	1.15174	1.55e-05	Ups	aquaporin-like protein	-	-	-	K09885
gene2337	M419DRAFT_33526	3.355	8.04	1.2143	2.27e-05	Ups	hypothetical protein	-	-	-	-
gene94	M419DRAFT_4534	3.34	1.405	-1.2878	2.31e-05	Down	DUF1275 domain protein	-	-	-	-
gene1440	M419DRAFT_71195	40.03	20.18	-1.03002	2.43e-05	Down	hypothetical protein	-	-	-	-
gene8570	M419DRAFT_38814	0	1.09	6.21885	2.82e-05	Ups	hypothetical protein	GO:0016052:carbohydrate catabolic process;GO:0009758:carbohydrate utilization;GO:0071322:cellular response to carbohydrate stimulus;	-	GO:0016861:intramolecular oxidoreductase activity, interconverting aldoses and ketoses;	K01808
gene4844	M419DRAFT_130265	5.205	2.63	-1.02102	3.24e-05	Down	terpenoid synthase	-	-	-	-
gene3960	M419DRAFT_34902	1.875	0.615	-1.66279	3.5e-05	Down	hypothetical protein	-	-	-	-
gene2704	M419DRAFT_96918	0.725	0.205	-1.85396	3.56e-05	Down	hypothetical protein	-	-	-	-
gene3284	M419DRAFT_128762	2.465	8.995	1.81878	3.75e-05	Ups	hydrophobin	-	GO:0005618:cell wall;GO:0005576:extracellular region;	-	-
gene8136	M419DRAFT_88795	1.645	0.625	-1.43061	4.37e-05	Down	hypothetical protein	-	-	-	-
gene3316	M419DRAFT_54929	4.02	2.06	-1.00493	4.41e-05	Down	hypothetical protein	-	-	-	-
gene7343	M419DRAFT_46962	3.425	1.575	-1.15928	5.25e-05	Down	hypothetical protein	-	-	-	-
gene5225	M419DRAFT_80636	2.19	0.53	-2.10484	5.38e-05	Down	carbohydrate kinase	-	-	-	K00851
gene9652	M419DRAFT_92641	0	0.605	6.12555	6.27e-05	Ups	putative short-chain dehydrogenases/reductase	-	-	-	-
gene7290	M419DRAFT_132593	2.025	5.175	1.30464	6.52e-05	Ups	hypothetical protein	-	-	-	-
gene8921	M419DRAFT_90736	0.755	0.195	-1.95832	6.69e-05	Down	cytochrome P450	-	-	-	-
gene1739	M419DRAFT_6048	0.245	0.035	-2.73589	8.14e-05	Down	hypothetical protein	-	-	-	-
gene9270	M419DRAFT_91635	0.7	0.085	-3.02254	9.34e-05	Down	alcohol dehydrogenase	-	-	-	-
gene3408	M419DRAFT_7503	2.87	6.08	1.03831	9.88e-05	Ups	hypothetical protein	GO:0006032:chitin catabolic process;GO:0009405:pathogenesis;GO:0000272:polysaccharide catabolic process;	GO:0005576:extracellular region;	GO:0008061:chitin binding;GO:0004568:chitinase activity;	-
gene2430	M419DRAFT_118049	3.61	7.775	1.06341	0.000107641	Ups	hypothetical protein	-	-	-	-
gene8738	M419DRAFT_125009	10.4	4.35	-1.30584	0.000133192	Down	hypothetical protein	-	-	-	-
gene3997	M419DRAFT_78625	0.195	0.56	1.48689	0.000133754	Ups	eukaryotic translation initiation factor 2c	-	-	-	K11593
gene3225	M419DRAFT_122715	5.74	2.365	-1.31741	0.000185973	Down	hypothetical protein	-	-	-	-
gene6488	M419DRAFT_124141	4.245	1.54	-1.49949	0.000197917	Down	hypothetical protein	-	-	-	-
gene3825	M419DRAFT_129273	0.73	2.545	1.74536	0.000214718	Ups	DUF636 domain protein	-	-	-	-
gene7946	M419DRAFT_87773	6.235	2.955	-1.1118	0.000229998	Down	hypothetical protein	-	-	-	-
gene2296	M419DRAFT_24069	1.99	0.975	-1.06711	0.000251822	Down	hypothetical protein	-	-	-	-
gene2295	M419DRAFT_41450	2.225	1.05	-1.12632	0.000261715	Down	HET-domain-containing protein	-	-	-	-
gene8258	M419DRAFT_133518	0.165	0.765	2.17423	0.000272748	Ups	hypothetical protein	-	-	-	-
gene6997	M419DRAFT_37491	1.81	4.345	1.21326	0.000313246	Ups	hypothetical protein	-	-	-	-
gene4500	M419DRAFT_79051	2.225	1.025	-1.16704	0.000317867	Down	hypothetical protein	-	-	-	-
gene7964	M419DRAFT_88094	0	0.285	5.85037	0.000331112	Ups	hypothetical protein	-	-	-	-
gene3034	M419DRAFT_7186	0.575	0.17	-1.82403	0.000332374	Down	alcohol oxidase	-	-	-	-
gene7511	M419DRAFT_87088	7.075	15.085	1.04681	0.000333473	Ups	hypothetical protein	-	-	-	-
gene9552	M419DRAFT_92348	0.245	1.02	2.01416	0.000351042	Ups	putative NADH-cytochrome B5 reductase	-	-	-	-
gene6996	M419DRAFT_85303	1.21	2.9	1.21427	0.000361121	Ups	arylamine N-acetyltransferase 1	-	-	-	-
gene8250	M419DRAFT_11849	0.405	2.105	2.27859	0.000379669	Ups	alpha/beta-hydrolase	-	-	-	-
gene9970	M419DRAFT_93425	0.795	2.16	1.39695	0.000391206	Ups	hypothetical protein	-	-	-	-
gene9947	M419DRAFT_135121	0.96	2.07	1.06134	0.000400928	Ups	putative MFS monocarboxylate transporter	-	-	-	-
gene8164	M419DRAFT_t159	9.385	2.025	-2.2268	0.000404684	Down	tRNA-Glu	-	-	-	-
gene2471	M419DRAFT_73367	0.835	0.28	-1.58145	0.000419206	Down	MFS general substrate transporter	-	-	-	-
gene8955	M419DRAFT_39148	0.6	1.59	1.34364	0.000419982	Ups	aspartic endopeptidase	-	-	-	-
gene9551	M419DRAFT_39633	0.07	0.465	2.61788	0.000423614	Ups	catalase-domain-containing protein	-	-	-	K03781
gene8576	M419DRAFT_12137	4.425	2.125	-1.10622	0.000437361	Down	hypothetical protein	-	-	-	-
gene2590	M419DRAFT_74784	0.235	0.59	1.29691	0.000487231	Ups	hypothetical protein	-	-	-	-
gene947	M419DRAFT_126518	11.675	5.765	-1.06613	0.000496532	Down	hypothetical protein	-	-	-	-
gene8307	M419DRAFT_45274	1.195	0.485	-1.33425	0.000499021	Down	CoA-dependent acyltransferase	-	-	-	-
gene7540	M419DRAFT_87294	1.315	3.025	1.1529	0.000536244	Ups	Dyp-type peroxidase family	-	-	-	K07223
gene6853	M419DRAFT_85229	0.785	0.165	-2.26716	0.000567918	Down	cytochrome P450	-	-	-	-
gene4557	M419DRAFT_79125	0.46	0.15	-1.65751	0.000573851	Down	SPO22-domain-containing protein	-	-	-	-
gene5599	M419DRAFT_25372	2.68	1.18	-1.22593	0.00059772	Down	hypothetical protein	-	-	-	-
gene8189	M419DRAFT_133459	0.84	1.845	1.08841	0.00064375	Ups	cytochrome P450	-	-	-	-
gene9086	M419DRAFT_115984	1.865	0.925	-1.05132	0.000686709	Down	HET-domain-containing protein	-	-	-	-
gene2144	M419DRAFT_136222	0.37	0.06	-2.66156	0.000752621	Down	MFS general substrate transporter	-	-	-	-
gene8931	M419DRAFT_12453	1.28	0.43	-1.58676	0.000807291	Down	hypothetical protein	-	-	-	-
gene1078	M419DRAFT_32448	0.355	0.025	-3.66114	0.000846145	Down	beta-1%2C3-mannanase	-	-	-	K19355
gene4847	M419DRAFT_79607	0.105	0.81	2.76868	0.00111452	Ups	putative NADP(+)-dependent dehydrogenase	-	-	-	-
gene120	M419DRAFT_93825	0.245	0.71	1.47225	0.00113949	Ups	ammonium permease MepC	-	-	-	K03320
gene1599	M419DRAFT_71534	1.56	0.795	-1.01783	0.00118265	Down	WSC-domain-containing protein	-	-	-	-
gene2918	M419DRAFT_42220	0.59	0.165	-1.87024	0.00121196	Down	hypothetical protein	-	-	-	-
gene2975	M419DRAFT_128469	0.195	1.54	2.85979	0.00121406	Ups	acyl-CoA N-acyltransferase	-	-	-	-
gene3138	M419DRAFT_128625	0.115	0.505	2.05658	0.0012342	Ups	alpha/beta-hydrolase	-	-	-	-
gene8532	M419DRAFT_12095	1.175	0.455	-1.37845	0.00129193	Down	hypothetical protein	-	-	-	-
gene6953	M419DRAFT_10706	2.1	0.915	-1.25279	0.001345	Down	hypothetical protein	-	-	-	-
gene7431	M419DRAFT_86623	0.34	1.16	1.69855	0.00142997	Ups	putative hydrolase	-	-	-	-
gene4140	M419DRAFT_78283	1.13	0.525	-1.15108	0.00143181	Down	cytochrome P450	-	-	-	-
gene8254	M419DRAFT_88755	2.695	1.245	-1.14354	0.00151612	Down	hypothetical protein	-	-	-	-
gene2986	M419DRAFT_75449	0.185	0.695	1.80788	0.00153514	Ups	cytochrome P450	-	GO:0016021:integral component of membrane;	GO:0020037:heme binding;GO:0005506:iron ion binding;GO:0004497:monooxygenase activity;GO:0016705:oxidoreductase activity, acting on paired donors, with incorporation or reduction of molecular oxygen;	-
gene8211	M419DRAFT_88947	0.32	1.14	1.76165	0.0016226	Ups	hypothetical protein	-	-	-	-
gene9793	M419DRAFT_t191	14.855	6.34	-1.26377	0.00168662	Down	tRNA-Lys	-	-	-	K14229
gene2042	M419DRAFT_6322	3.865	1.46	-1.4336	0.00190344	Down	hypothetical protein	-	-	-	-
gene794	M419DRAFT_126369	0.29	2.685	2.99171	0.00199882	Ups	hypothetical protein	-	-	-	-
gene2565	M419DRAFT_54927	0.1	0.365	1.84401	0.00211267	Ups	hypothetical protein	-	-	-	-
gene2370	M419DRAFT_73218	1.495	3.165	1.02927	0.0023145	Ups	hypothetical protein	-	-	-	-
gene8672	M419DRAFT_124993	2.48	5.195	1.02227	0.00234112	Ups	hypothetical protein	-	-	-	-
gene4891	M419DRAFT_141480	1.435	0.555	-1.40267	0.00246686	Down	aquaporin	-	-	-	K03441
gene2629	M419DRAFT_62080	2.45	0.98	-1.36301	0.0024669	Down	hypothetical protein	-	-	-	-
gene2204	M419DRAFT_73485	0.34	1.255	1.7991	0.00252147	Ups	hypothetical protein	-	-	-	-
gene6494	M419DRAFT_25763	1.13	2.545	1.11273	0.00261261	Ups	PEBP-like protein	-	-	-	K06910
gene3841	M419DRAFT_7887	1.405	0.69	-1.06889	0.00270162	Down	hypothetical protein	-	-	-	-
gene279	M419DRAFT_31758	4.205	1.825	-1.25001	0.00289491	Down	hypothetical protein	-	-	-	-
gene7385	M419DRAFT_86820	0.605	0.22	-1.4791	0.00320525	Down	Metallo-dependent hydrolase	-	-	-	K19572
gene1174	M419DRAFT_49982	4.18	1.945	-1.12989	0.00338237	Down	hypothetical protein	-	-	-	-
gene2303	M419DRAFT_72966	0.65	2.24	1.71253	0.00348706	Ups	rapamycin binding protein FKBP12	GO:0061077:chaperone-mediated protein folding;GO:0000413:protein peptidyl-prolyl isomerization;	GO:0005737:cytoplasm;	GO:0003755:peptidyl-prolyl cis-trans isomerase activity;	-
gene6593	M419DRAFT_85054	0.315	1.005	1.61047	0.00365839	Ups	NAD(P)-binding protein	-	-	-	-
gene8555	M419DRAFT_90011	0.165	0.565	1.70991	0.00371803	Ups	hypothetical protein	-	-	-	-
gene3536	M419DRAFT_77071	0.28	0.68	1.21909	0.00372	Ups	acetoacetyl-CoA synthase	-	-	-	K01907
gene6474	M419DRAFT_10273	2.375	1.09	-1.15781	0.00389046	Down	hypothetical protein	-	-	-	-
gene9292	M419DRAFT_116139	0	0.26	5.3719	0.00389417	Ups	RTA1-domain-containing protein	-	-	-	-
gene5388	M419DRAFT_81297	1.925	0.725	-1.44566	0.00414661	Down	hypothetical protein	-	-	-	-
gene4498	M419DRAFT_123266	0.45	1.34	1.50062	0.00429026	Ups	hypothetical protein	-	-	-	-
gene3235	M419DRAFT_75668	0.1	0.785	2.80806	0.00429239	Ups	hypothetical protein	-	-	-	-
gene6103	M419DRAFT_83630	0.32	0.89	1.42115	0.00443924	Ups	mandelate racemase muconate lactonizing enzyme family protein	-	-	-	K12661
gene5259	M419DRAFT_65673	2.28	5.155	1.12851	0.00455926	Ups	hypothetical protein	-	-	-	-
gene8944	M419DRAFT_12465	0.76	1.6	1.02593	0.00457754	Ups	FAD/NAD(P)-binding domain-containing protein	-	-	-	-
gene3223	M419DRAFT_75976	8.635	4.115	-1.11693	0.00461511	Down	hypothetical protein	-	-	-	-
gene5033	M419DRAFT_81153	1.88	0.16	-3.24991	0.00564415	Down	hypothetical protein	-	-	-	-
gene5498	M419DRAFT_9386	1.22	3.175	1.32431	0.00598743	Ups	hypothetical protein	-	-	-	-
gene8259	M419DRAFT_88679	0.23	0	-5.18748	0.00599673	Down	hypothetical protein	-	-	-	-
gene7473	M419DRAFT_87008	0.845	0.285	-1.63917	0.00607304	Down	hypothetical protein	-	-	-	-
gene3920	M419DRAFT_77674	3.135	1.52	-1.09688	0.0064329	Down	glutathione-dependent formaldehyde-activating enzyme	-	-	-	-
gene4187	M419DRAFT_77819	0.075	0	-5.48155	0.00763307	Down	acetyl-CoA synthetase-like protein	-	-	-	K01897
gene7750	M419DRAFT_87451	0.395	0.105	-1.8986	0.00805914	Down	hypothetical protein	-	-	-	-
gene8114	M419DRAFT_88800	0.13	0.625	2.15076	0.00817025	Ups	RTA1-domain-containing protein	-	-	-	-
gene8922	M419DRAFT_12444	1.45	0.625	-1.25591	0.00842849	Down	hypothetical protein	-	-	-	-
gene3115	M419DRAFT_128602	2.685	1.32	-1.05723	0.00875588	Down	hypothetical protein	-	-	-	-
gene1305	M419DRAFT_126861	0.22	1.345	2.52532	0.00880062	Ups	hypothetical protein	-	-	-	-
gene9921	M419DRAFT_93305	0.345	0.895	1.33561	0.00890278	Ups	hypothetical protein	-	-	-	-
gene7396	M419DRAFT_132693	0.73	1.525	1.01284	0.00908228	Ups	GroES-like protein	-	-	-	K13953
gene9158	M419DRAFT_12646	0.415	2.015	2.15474	0.00910519	Ups	hypothetical protein	-	-	-	-
gene8665	M419DRAFT_48294	1.185	0.24	-2.27435	0.00920461	Down	ankyrin repeat protein 4ank	-	-	-	-
gene150	M419DRAFT_69284	0.31	0.775	1.25727	0.00920677	Ups	hypothetical protein	-	-	-	-
gene2449	M419DRAFT_73595	1.065	2.47	1.15943	0.00931292	Ups	hypothetical protein	-	-	-	-
gene445	M419DRAFT_69603	0.36	1.03	1.44413	0.0096397	Ups	hypothetical protein	-	-	-	-
gene4216	M419DRAFT_129655	0.18	0.475	1.33277	0.0100064	Ups	subtilisin-like protein	-	-	-	-
gene7175	M419DRAFT_37625	2.69	1.19	-1.19701	0.010017	Down	hypothetical protein	-	-	-	-
gene677	M419DRAFT_68084	0.725	0.355	-1.06675	0.0103974	Down	MFS general substrate transporter	-	-	-	-
gene8379	M419DRAFT_89101	0	0.14	5.07161	0.0108185	Ups	hypothetical protein	-	-	-	-
gene9858	M419DRAFT_139543	0.15	0.455	1.51087	0.0113424	Ups	cytochrome P450	-	-	-	-
gene5103	M419DRAFT_130510	0.745	0.34	-1.16991	0.0113545	Down	hypothetical protein	-	-	-	-
gene6156	M419DRAFT_36783	0.66	0.26	-1.35404	0.0113747	Down	metalloprotease	-	-	-	-
gene8686	M419DRAFT_90404	0.005	0.08	3.22226	0.0114007	Ups	ABC multidrug transporter SitT	-	GO:0016021:integral component of membrane;	GO:0005524:ATP binding;GO:0042626:ATPase activity, coupled to transmembrane movement of substances;	-
gene9548	M419DRAFT_92270	0.45	1.06	1.17698	0.0114674	Ups	NAD(P)-binding protein	-	-	-	-
gene7772	M419DRAFT_t146	1.825	0	-5.0234	0.0116764	Down	tRNA-Arg	-	-	-	-
gene8677	M419DRAFT_133932	0.325	0.05	-2.51378	0.0122264	Down	hypothetical protein	-	-	-	-
gene4959	M419DRAFT_47347	2.155	0.925	-1.2372	0.0122992	Down	chitinase	-	-	-	-
gene4430	M419DRAFT_79169	3.25	1.475	-1.15798	0.0123167	Down	hypothetical protein	-	-	-	-
gene6366	M419DRAFT_84142	0.385	0.14	-1.45589	0.0125744	Down	MFS general substrate transporter	-	-	-	-
gene2299	M419DRAFT_73060	0.595	1.505	1.2941	0.0127363	Ups	hypothetical protein	-	-	-	-
gene9896	M419DRAFT_13274	1.665	0.56	-1.62686	0.0130576	Down	hypothetical protein	-	-	-	-
gene6866	M419DRAFT_132197	0.165	0.49	1.52044	0.0131534	Ups	putative efflux pump antibiotic resistance protein	-	-	-	-
gene9509	M419DRAFT_92354	0.34	0.815	1.18466	0.0132319	Ups	kinase-like protein	-	-	-	-
gene2710	M419DRAFT_74964	0.245	0.03	-2.82606	0.0132486	Down	kinase-like protein	-	-	-	-
gene2756	M419DRAFT_74226	1.09	0.535	-1.05903	0.0133275	Down	hypothetical protein	-	-	-	-
gene2527	M419DRAFT_73921	0.09	0.47	2.28921	0.0134737	Ups	Bicupin%2C oxalate decarboxylase/oxidase	-	-	-	-
gene2249	M419DRAFT_33458	0.945	0.24	-1.97225	0.0135768	Down	hypothetical protein	-	-	-	-
gene9029	M419DRAFT_42818	0.345	0.875	1.28807	0.0152882	Ups	hypothetical protein	-	-	-	-
gene2360	M419DRAFT_73275	1.615	0.505	-1.64263	0.015347	Down	hypothetical protein	-	-	-	-
gene9059	M419DRAFT_91181	0.335	0.88	1.32911	0.0153808	Ups	Clavaminate synthase-like protein	-	-	-	-
gene8816	M419DRAFT_90600	0.71	0.335	-1.11726	0.0154197	Down	hypothetical protein	-	-	-	-
gene2472	M419DRAFT_6699	1.015	0.31	-1.71725	0.0154731	Down	family 88 putative glycosyl hydrolase	-	-	-	K15532
gene7794	M419DRAFT_87383	1.535	0.765	-1.0416	0.015872	Down	hypothetical protein	-	-	-	-
gene2419	M419DRAFT_73541	0.305	0.12	-1.36019	0.0161811	Down	putative exo-beta-1%2C3-glucanase	-	-	-	-
gene9529	M419DRAFT_92291	0	0.83	5.20096	0.0165283	Ups	hypothetical protein	-	-	-	-
gene3450	M419DRAFT_128916	0.005	0.075	3.0767	0.0166274	Ups	FAD/NAD(P)-binding domain-containing protein	-	-	-	-
gene6877	M419DRAFT_10641	0.03	0.34	3.08142	0.0168406	Ups	NAD(P)-binding protein	-	-	GO:0016491:oxidoreductase activity;	-
gene641	M419DRAFT_67714	0.975	0.45	-1.14951	0.0174419	Down	hypothetical protein	-	-	-	-
gene9565	M419DRAFT_92443	0.57	1.2	1.0144	0.0180907	Ups	zinc finger protein	-	-	-	-
gene3614	M419DRAFT_76862	0.325	0.035	-2.99603	0.0181146	Down	hypothetical protein	-	-	-	-
gene3530	M419DRAFT_77225	0.36	0.82	1.14206	0.0187414	Ups	hypothetical protein	-	-	-	-
gene9358	M419DRAFT_43348	0.355	0.8	1.13673	0.0190903	Ups	FAD-binding domain-containing protein	-	-	-	-
