# Supplementary material for: High-dose rapamycin exerts a temporary impact on T. reesei RUT-C30 through gene trFKBP12
Source: Biotechnol Biofuels. 2021 Mar 26;14:77. doi: 10.1186/s13068-021-01926-w (PMC8004424; doi:10.1186/s13068-021-01926-w)
Supplement: Supplementary file 5 — Additional file 5: Table S2. Transcriptional level of DEGs related to transporters in T. reesei RUT-C30. [file 13068_2021_1926_MOESM5_ESM.xlsx]

## Sheet: TRANSPORTER
GeneID	GeneName	C30 FPKM	C30rapa FPKM	logFC	pval	Regulation	Description	GO_BP	GO_CC	GO_MF	KO
ATPase-coupled transmembrane transporters
gene3039	M419DRAFT_75459	0.025	44.305	10.723	0	Ups	ABC transporter	-	GO:0016021:integral component of membrane;GO:0005886:plasma membrane;GO:0005774:vacuolar membrane;	GO:0005524:ATP binding;GO:0042626:ATPase activity, coupled to transmembrane movement of substances;	-
gene3917	M419DRAFT_109810	35.68	157.55	2.09958	7.44e-143	Ups	ABC transporter ABCl1	-	GO:0016021:integral component of membrane;GO:0005886:plasma membrane;GO:0005774:vacuolar membrane;	GO:0005524:ATP binding;GO:0042626:ATPase activity, coupled to transmembrane movement of substances;	-
gene9277	M419DRAFT_116127	1.695	45.48	4.70042	0	Ups	ATP-binding cassette transporter ABC1	GO:0055085:transmembrane transport;	GO:0016021:integral component of membrane;GO:0005886:plasma membrane;	GO:0005524:ATP binding;GO:0042626:ATPase activity, coupled to transmembrane movement of substances;	-
gene3844	M419DRAFT_77141	4.34	1.575	-1.50607	1.2e-16	Down	P-loop containing nucleoside triphosphate hydrolase protein	-	-	ATPase-coupled transmembrane transporter activity	-
gene6265	M419DRAFT_138024	3.715	1.915	-1.00157	8.09e-11	Down	putative ABC transporter	-	-	ATPase-coupled transmembrane transporter activity	K01990
gene7610	M419DRAFT_114328	20.265	64.01	1.61641	2.55e-82	Ups	ABC multidrug transporter Mdr1	GO:0035690:cellular response to drug;	GO:0016021:integral component of membrane;GO:0005886:plasma membrane;	GO:0005524:ATP binding;GO:0042626:ATPase activity, coupled to transmembrane movement of substances;	K05658
gene8686	M419DRAFT_90404	0.005	0.08	3.22226	0.0114007	Ups	ABC multidrug transporter SitT	-	GO:0016021:integral component of membrane;	GO:0005524:ATP binding;GO:0042626:ATPase activity, coupled to transmembrane movement of substances;	-
gene2826	M419DRAFT_97054	22.78	68.575	1.54697	1.15e-83	Ups	P-loop containing nucleoside triphosphate hydrolase protein	ATPase-coupled transmembrane transporter activity	GO:0016021:integral component of membrane;GO:0005886:plasma membrane;	GO:0005524:ATP binding;GO:0042626:ATPase activity, coupled to transmembrane movement of substances;	K02028
Amino acid transporters
gene2458	M419DRAFT_72410	2.075	5.9	1.45993	3.64e-10	Ups	GABA permease	-	-	-	transmembrane transporter activity
gene8563	M419DRAFT_26543	0.725	1.96	1.388	4.33e-06	Ups	hypothetical protein	-	-	Transmembrane amino acid transporter	-
gene4121	M419DRAFT_129563	2.13	4.78	1.12084	4.71e-08	Ups	hypothetical protein	-	-	transmembrane transporter activity	K16261
Carboxylate transporters
gene2974	M419DRAFT_97259	34.21	3.36	-3.39612	9.46e-141	Down	general substrate transporter	-	-	-	-
gene3368	M419DRAFT_109243	5648.73	1955.88	-1.57296	2.68e-102	Down	general substrate transporter	-	-	-	-
gene4136	M419DRAFT_136988	292.155	112.17	-1.42426	3.07e-64	Down	general substrate transporter	-	-	-	-
gene7409	M419DRAFT_37832	0.67	2.57	1.88566	3.82e-10	Ups	MFS general substrate transporter	-	-	-	-
gene9128	M419DRAFT_91122	3.705	8.81	1.20687	1.61e-06	Ups	monocarboxylate transporter	-	-	-	-
gene9947	M419DRAFT_135121	0.96	2.07	1.06134	0.000400928	Ups	putative MFS monocarboxylate transporter	-	-	transmembrane transporter activity	-
gene1336	M419DRAFT_106970	8.3	4.03	-1.08192	2.09e-09	Down	putative C4-dicarboxylate transporter	-	-	transmembrane transport	-
gene9223	M419DRAFT_91594	117.51	24.015	-2.33326	3.9e-187	Down	putative maltose permease	-	-	transmembrane transporter activity	K08141
gene5815	M419DRAFT_137795	1262.88	423.385	-1.61929	5.59e-114	Down	putative MFS transporter	-	-	transmembrane transporter activity	-
gene2453	M419DRAFT_127980	21.52	5.215	-2.08788	1.37e-52	Down	putative MFS lactose permease	-	-	transmembrane transporter activity	-
Major facilitator superfamily transporters
gene3205	M419DRAFT_136619	28.105	13.98	-1.04841	8.62e-16	Down	general substrate transporter	-	-	-	-
gene8958	M419DRAFT_90843	5.965	19.58	1.67113	1.31e-25	Ups	major facilitator superfamily transporter	-	-	transmembrane transporter activity	-
gene2144	M419DRAFT_136222	0.37	0.06	-2.66156	0.000752621	Down	MFS general substrate transporter	-	-	-	-
gene572	M419DRAFT_69330	76.48	20.65	-1.93247	1.75e-103	Down	MFS general substrate transporter	-	-	-	-
gene2471	M419DRAFT_73367	0.835	0.28	-1.58145	0.000419206	Down	MFS general substrate transporter	-	-	-	-
gene6366	M419DRAFT_84142	0.385	0.14	-1.45589	0.0125744	Down	MFS general substrate transporter	-	-	-	-
gene677	M419DRAFT_68084	0.725	0.355	-1.06675	0.0103974	Down	MFS general substrate transporter	-	-	-	-
gene9467	M419DRAFT_116350	43.45	22.28	-1.00695	2.96e-28	Down	MFS general substrate transporter	-	-	-	-
gene3362	M419DRAFT_97622	5.05	16.675	1.67937	1.39e-26	Ups	MFS general substrate transporter	-	-	-	-
gene4870	M419DRAFT_52104	8.42	28.505	1.71528	1.53e-29	Ups	MFS general substrate transporter	-	-	-	-
gene1361	M419DRAFT_135838	76.325	38.64	-1.02455	5.81e-35	Down	MFS transporter	-	-	-	-
Aquaporins
gene9534	M419DRAFT_92240	9.03	28.46	1.61252	2.29e-28	Ups	MIP family channel protein	-	-	-	K03441
gene4891	M419DRAFT_141480	1.435	0.555	-1.40267	0.00246686	Down	aquaporin	-	-	channel activity	K03441
gene4508	M419DRAFT_67036	2.485	5.705	1.15174	1.55e-05	Ups	aquaporin-like protein	-	-	-	K09885
Transprorters for inorganic compounds
gene120	M419DRAFT_93825	0.245	0.71	1.47225	0.00113949	Ups	ammonium permease MepC	-	-	-	K03320
gene4130	M419DRAFT_98410	0.525	0.06	-3.04336	5.16e-06	Down	phosphate permease	GO:0006817:phosphate ion transport;	GO:0016021:integral component of membrane;GO:0005886:plasma membrane;	GO:0005315:inorganic phosphate transmembrane transporter activity;GO:0015293:symporter activity;	K08176
gene4607	M419DRAFT_79175	8.005	16.98	1.04247	1.18e-05	Ups	hypothetical protein	-	-	-	-
Transporters for metal ions
gene8114	M419DRAFT_88800	0.13	0.625	2.15076	0.00817025	Ups	RTA1-domain-containing protein	-	-	-	-
gene9292	M419DRAFT_116139	0	0.26	5.3719	0.00389417	Ups	RTA1-domain-containing protein	-	-	-	-
gene8963	M419DRAFT_115870	322.72	111.91	-1.57082	5.67e-88	Down	MFS general substrate transporter	GO:0006879:cellular iron ion homeostasis;GO:0055085:transmembrane transport;	GO:0005768:endosome;GO:0005887:integral component of plasma membrane;GO:0005886:plasma membrane;GO:0005774:vacuolar membrane;	GO:0015343:siderophore transmembrane transporter activity;	K08197
gene9354	M419DRAFT_91910	528.29	218.665	-1.31632	9.38e-56	Down	ZIP zinc/iron transport family	GO:0071578:zinc II ion transmembrane import;GO:0071577:zinc II ion transmembrane transport;	GO:0071944:cell periphery;GO:0005783:endoplasmic reticulum;GO:0005887:integral component of plasma membrane;GO:0005886:plasma membrane;	GO:0000006:high-affinity zinc uptake transmembrane transporter activity;GO:0005385:zinc ion transmembrane transporter activity;	K14709
gene6014	M419DRAFT_137900	144.445	40.75	-1.86872	1.46e-126	Down	transporter protein smf2	-	-	-	K12346
gene9109	M419DRAFT_91065	13.545	2.895	-2.26276	1.34e-42	Down	putative sodium/phosphate symporter	phosphate ion transport	-	inorganic phosphate transmembrane transporter activity	K14640
gene2176	M419DRAFT_108052	193.755	92.915	-1.10357	7.37e-52	Down	calcium-translocating P-type ATPase	Calcium transport	-	calcium transmembrane transporter activity, phosphorylative mechanism	K01537
Others
gene6866	M419DRAFT_132197	0.165	0.49	1.52044	0.0131534	Ups	putative efflux pump antibiotic resistance protein	-	-	transmembrane transporter activity	-
gene150	M419DRAFT_69284	0.31	0.775	1.25727	0.00920677	Ups	hypothetical protein	-	-	antiporter activity	-
