# Supplementary material for: High-dose rapamycin exerts a temporary impact on T. reesei RUT-C30 through gene trFKBP12
Source: Biotechnol Biofuels. 2021 Mar 26;14:77. doi: 10.1186/s13068-021-01926-w (PMC8004424; doi:10.1186/s13068-021-01926-w)
Supplement: Supplementary file 6 — Additional file 6: Table S3. Transcriptional level of genes involved in (hemi)cellulase production in T. reesei RUT-C30. [file 13068_2021_1926_MOESM6_ESM.xlsx]

## Sheet: cellulose,rapamycin
GeneID	GeneName	logFC	pval	regulation	Description	Name	GO_BP	GO_CC	GO_MF	KO
Cellulase
gene8932	M419DRAFT_125125	-2.97267	1.11452e-290	Down	Exoglucanase 1	CEL7A(CBH1)	GO:0030245:cellulose catabolic process;	GO:0005576:extracellular region;	GO:0016162:cellulose 1,4-beta-cellobiosidase activity;GO:0030248:cellulose binding;	K01225
gene2474	M419DRAFT_122470	-2.83058	5.72163e-204	Down	Exoglucanase 2 cel6a	CEL6A(CBH2)	GO:0030245:cellulose catabolic process;	GO:0005576:extracellular region;	GO:0016162:cellulose 1,4-beta-cellobiosidase activity;GO:0030248:cellulose binding;GO:0042802:identical protein binding;	-
gene932	M419DRAFT_5304	-2.72942	1.86459e-158	Down	endoglucanase I precursor	CEL7B(EG1)	GO:0030245:cellulose catabolic process;	GO:0005576:extracellular region;	GO:0008810:cellulase activity;GO:0030248:cellulose binding;	K19357
gene2465	M419DRAFT_72489	-2.87199	2.84386e-238	Down	endoglucanase III	CEL5A(EG2)	GO:0030245:cellulose catabolic process;	GO:0005576:extracellular region;	GO:0008810:cellulase activity;GO:0030248:cellulose binding;	K01179
gene7314	M419DRAFT_124438	-3.04012	1.01134e-278	Down	endo-beta-1,4-glucanase	CEL12A(EG3)	GO:0030245:cellulose catabolic process;	GO:0005576:extracellular region;	GO:0008810:cellulase activity;	K18576
gene147	M419DRAFT_139633	-1.94937	9.70762e-121	Down	endoglucanase-4	CEL61A(EG4)	GO:0030245:cellulose catabolic process;	GO:0005576:extracellular region;	GO:0008810:cellulase activity;GO:0030248:cellulose binding;	-
gene6983	M419DRAFT_25940	-2.79804	8.66402e-201	Down	endo-1,4-beta-glucanase V	CEL45A(EG5)	GO:0030245:cellulose catabolic process;	GO:0005576:extracellular region;	GO:0008810:cellulase activity;GO:0030248:cellulose binding;	K01179
gene5567	M419DRAFT_111943	-2.72835	3.92653e-201	Down	Xyloglucanase	CEL74A(EG6)	GO:0030245:cellulose catabolic process;	GO:0005576:extracellular region;	GO:0030248:cellulose binding;GO:0033950:xyloglucan-specific exo-beta-1,4-glucanase activity;	K18578
gene2733	M419DRAFT_122518	-2.78954	1.77622e-254	Down	Cellulase enhancing protein cel61b	CEL61B(EG7)	GO:0030245:cellulose catabolic process;	GO:0005576:extracellular region;	GO:0008810:cellulase activity;GO:0046872:metal ion binding;	-
gene9912	M419DRAFT_27047	-0.412877	9.07362e-05	Down	endoglucanase VIII	CEL5B(EG8)	GO:0030245:cellulose catabolic process;	GO:0005576:extracellular region;	GO:0008810:cellulase activity;GO:0030248:cellulose binding;	-
gene2997	M419DRAFT_136547	-2.08838	2.4169e-118	Down	GH3	CEL3A	GO:0030245:cellulose catabolic process;	GO:0005576:extracellular region;	GO:0008422:beta-glucosidase activity;	-
gene4976	M419DRAFT_25095	0.20985	0.00537116	Up	GH3	CEL3B	GO:0030245:cellulose catabolic process;	GO:0005576:extracellular region;	GO:0008422:beta-glucosidase activity;	K05349
gene2520	M419DRAFT_74305	-0.430092	1.81321e-08	Down	GH3	CEL3E	GO:0030245:cellulose catabolic process;	GO:0005576:extracellular region;	GO:0008422:beta-glucosidase activity;	K05349
gene5806	M419DRAFT_82126	-1.48319	5.86913e-07	Down	glycoside hydrolase family 3 protein	CEL3H	-	-	-	-
gene7369	M419DRAFT_86704	0.307677	0.0356502	Up	GH3	CEL3J	GO:0030245:cellulose catabolic process;	GO:0016021:integral component of membrane;GO:0005886:plasma membrane;	GO:0008422:beta-glucosidase activity;	K05349
gene4776	M419DRAFT_8750	0.139136	0.22415	Up	putative beta-glucosidase	CEL3F	GO:0030245:cellulose catabolic process;	GO:0005576:extracellular region;	GO:0008422:beta-glucosidase activity;	K05349
gene9321	M419DRAFT_125268	-1.50961	1.63537e-69	Down	GH3	CEL3C	GO:0030245:cellulose catabolic process;	GO:0005576:extracellular region;	GO:0008422:beta-glucosidase activity;	K05349
gene1558	M419DRAFT_127115	-1.22011	6.25237e-63	Down	GH1	CEL1A	GO:0030245:cellulose catabolic process;	-	GO:0080079:cellobiose glucosidase activity;	K01188
gene4174	M419DRAFT_77989	-1.46881	1.15216e-91	Down	GH1	CEL1B	GO:0030245:cellulose catabolic process;	-	GO:0080079:cellobiose glucosidase activity;	K01188
gene2973	M419DRAFT_122639	-2.10619	4.99783e-53	Down	GH3	CEL3D	GO:0030245:cellulose catabolic process;GO:0009251:glucan catabolic process;	GO:0005576:extracellular region;	GO:0008422:beta-glucosidase activity;	K05349
gene3694	M419DRAFT_109567	0.142853	0.0740851	Up	GH3	CEL3G	GO:0030245:cellulose catabolic process;GO:0009251:glucan catabolic process;	GO:0005576:extracellular region;	GO:0008422:beta-glucosidase activity;	-
Nonenzymatic cellulose attacking enzymes
gene146	M419DRAFT_121449	-2.42333	1.03021e-148	Down	hypothetical protein	CIP1	GO:0030245:cellulose catabolic process;	GO:0005576:extracellular region;	GO:0016162:cellulose 1,4-beta-cellobiosidase activity;GO:0030248:cellulose binding;	-
gene9999	M419DRAFT_125575	-2.36366	6.78103e-153	Down	hypothetical protein	CIP2	GO:0005975:carbohydrate metabolic process;GO:0046274:lignin catabolic process;	GO:0005576:extracellular region;	GO:0052689:carboxylic ester hydrolase activity;GO:0030248:cellulose binding;	-
gene8930	M419DRAFT_104220	-2.50285	7.60482e-230	Down	swollenin	Swollenin	-	-	-	-
Hemicellulases
gene8105	M419DRAFT_38418	-0.186696	0.441796	Down	Endo-1,4-𝛽-xylanase 1 xyn1	XYN1	GO:0045493:xylan catabolic process;	GO:0005576:extracellular region;	GO:0031176:endo-1,4-beta-xylanase activity;	K01181
gene8494	M419DRAFT_124931	-1.17017	2.79888e-59	Down	Endo-1,4-𝛽-xylanase 2 xyn2	XYN2	GO:0045493:xylan catabolic process;	GO:0005576:extracellular region;	GO:0031176:endo-1,4-beta-xylanase activity;	K01181
gene1245	M419DRAFT_23616	-2.75313	2.84111e-131	Down	Endo-1,4-𝛽-xylanase 3 XYN3	XYN3	GO:0045493:xylan catabolic process;	GO:0005576:extracellular region;	GO:0031176:endo-1,4-beta-xylanase activity;	K01181
gene8929	M419DRAFT_90847	-1.57143	2.56744e-77	Down	Glucuronoxylanase XYNC	XYN4	-	-	-	-
gene9750	M419DRAFT_134945	-0.586846	0.448303	Down		XYN5	GO:0045493:xylan catabolic process;	GO:0005576:extracellular region;	GO:0031176:endo-1,4-beta-xylanase activity;	K01181
gene10000	M419DRAFT_93498	-2.28585	8.93104e-80	Down	Glucuronoxylanase XYNC	XYN6	-	-	-	-
gene2996	M419DRAFT_140746	-1.66919	1.34218e-118	Down	Exo-1,4-𝛽-xylosidase(EC 3.2.1.37)	BXL1	GO:0031222:arabinan catabolic process;GO:0045493:xylan catabolic process;	GO:0005576:extracellular region;GO:0009505:plant-type cell wall;	GO:0046556:alpha-L-arabinofuranosidase activity;GO:0009044:xylan 1,4-beta-xylosidase activity;	K15920
gene4115	M419DRAFT_77521	-0.848137	9.19426e-11	Down	family 43 glycoside hydrolase	bxl	-	-	-	K01198
gene145	M419DRAFT_139631	-1.74142	1.33435e-130	Down	CE5 acetyl xylan esterase AXE1	AXE1	GO:0030245:cellulose catabolic process;GO:0045493:xylan catabolic process;	GO:0005576:extracellular region;	GO:0046555:acetylxylan esterase activity;GO:0030248:cellulose binding;	K05972
gene8271	M419DRAFT_88887	-1.15002	3.40568e-10	Down	CE5 acetyl xylan esterase (AxeA)	AXEA	GO:0030245:cellulose catabolic process;GO:0045493:xylan catabolic process;	GO:0005576:extracellular region;	GO:0046555:acetylxylan esterase activity;GO:0030248:cellulose binding;	K05972
gene8736	M419DRAFT_90302	-1.16079	1.00139e-48	Down	GH67 α-glucuronidase(GlcA67A)	GlcA67A	GO:0045493:xylan catabolic process;	GO:0005576:extracellular region;	GO:0046559:alpha-glucuronidase activity;	K01235
gene1238	M419DRAFT_72252	0.8007	2.18196e-10	Up	GH54 L-α-arabinofuranosidase		GO:0031222:arabinan catabolic process;GO:0019566:arabinose metabolic process;GO:0046373:L-arabinose metabolic process;GO:0045493:xylan catabolic process;	GO:0005576:extracellular region;	GO:0046556:alpha-L-arabinofuranosidase activity;	-
gene2494	M419DRAFT_118070	-2.54871	5.69894e-34	Down	GH62 L-α-arabinofuranosidase abf2	ABF2	GO:0046373:L-arabinose metabolic process;GO:0045493:xylan catabolic process;	GO:0005576:extracellular region;	GO:0046556:alpha-L-arabinofuranosidase activity;	-
gene695	M419DRAFT_94562	0.0201372	0.916223	Up	GH92 α-1,2-mannosidase		GO:0008152:metabolic process;	GO:0005576:extracellular region;	GO:0030246:carbohydrate binding;GO:0016798:hydrolase activity, acting on glycosyl bonds;	-
gene803	M419DRAFT_67432	-1.10029	4.0678e-51	Down	GH2 β-mannosidase		GO:0000272:polysaccharide catabolic process;	GO:0005576:extracellular region;	GO:0004567:beta-mannosidase activity;	K01192
gene9050	M419DRAFT_12549	0.0349438	0.781731	Up	GH2 β-mannosidase		GO:0000272:polysaccharide catabolic process;	GO:0005576:extracellular region;	GO:0004567:beta-mannosidase activity;	K01192
gene1629	M419DRAFT_127187	-0.407591	4.23847e-05	Down	GH2 β-mannosidase		-	-	-	K01192
gene9996	M419DRAFT_93487	1.33376	3.45877e-30	Up	GH2 β-mannosidase		GO:0000272:polysaccharide catabolic process;	GO:0005576:extracellular region;	GO:0004567:beta-mannosidase activity;	K01192
gene2117	M419DRAFT_122377	-3.31246	2.64257e-235	Down	Mannan endo-1,4-𝛽-mannosidase		GO:0005975:carbohydrate metabolic process;	GO:0005576:extracellular region;	GO:0030248:cellulose binding;GO:0016985:mannan endo-1,4-beta-mannosidase activity;	K19355
gene6124	M419DRAFT_83445	0.130654	0.100291	Up	GH47 α-1,2-mannosidase		-	-	-	K01230
gene6200	M419DRAFT_101105	0.143496	0.0567965	Up	GH47 α-1,2-mannosidase		-	-	-	-
gene6160	M419DRAFT_25615	0.258164	0.000253244	Up	GH92 α-1,2-mannosidase		GO:0008152:metabolic process;	GO:0005576:extracellular region;	GO:0030246:carbohydrate binding;GO:0016798:hydrolase activity, acting on glycosyl bonds;	-
gene2320	M419DRAFT_6566	0.424976	2.11442e-06	Up	GH92 α-1,2-mannosidase		-	-	-	-
gene2165	M419DRAFT_6433	1.0287	1.17555e-12	Up	GH27 α-galactosidase AGL1	AGL1	GO:0005975:carbohydrate metabolic process;	GO:0005576:extracellular region;	GO:0052692:raffinose alpha-galactosidase activity;	K07407
gene6373	M419DRAFT_101346	-0.369736	0.000696061	Down	GH35 α-galactosidase BGA1		GO:0000272:polysaccharide catabolic process;	GO:0005576:extracellular region;	GO:0004565:beta-galactosidase activity;	-
gene9118	M419DRAFT_39277	0.541801	0.0107596	Up	GH27 α-galactosidase		GO:0005975:carbohydrate metabolic process;	GO:0005576:extracellular region;	GO:0004557:alpha-galactosidase activity;GO:0052692:raffinose alpha-galactosidase activity;	-
gene9068	M419DRAFT_12566	0.3669	1.59357e-06	Up	GH36 α-galactosidase		GO:0005975:carbohydrate metabolic process;	GO:0005576:extracellular region;	GO:0004557:alpha-galactosidase activity;GO:0052692:raffinose alpha-galactosidase activity;	K07407
gene1201	M419DRAFT_71638	-1.9273	2.71746e-82	Down	GH27 α-galactosidase		-	-	-	K07407
Transcription factor
gene4376	M419DRAFT_98788	-1.45612	5.86933e-89	Down	xylanase regulator 1	Xyr1	GO:0006351:transcription, DNA-templated;	GO:0005634:nucleus;	GO:0003677:DNA binding;GO:0000981:sequence-specific DNA binding RNA polymerase II transcription factor activity;GO:0008270:zinc ion binding;	-
gene4175	M419DRAFT_98455	-1.38806	7.8992e-71	Down	hypothetical protein	Ace3	-	-	-	-
gene4136	M419DRAFT_136988	-1.42426	3.07135e-64	Down	general substrate transporter	Stp1	-	-	-	-
gene3368	M419DRAFT_109243	-1.57296	2.68235e-102	Down	general substrate transporter	Crt1	-	-	-	-
gene6169	M419DRAFT_101064	-1.3436	1.66991e-74	Down	hypothetical protein	XPP1	-	-	-	-
gene3369	M419DRAFT_76250	-1.23696	2.21866e-14	Down	hypothetical protein	Clr2	-	-	-	-
gene8275	M419DRAFT_89166	-1.36994	6.03674e-57	Down	hypothetical protein	Cre4	-	-	-	-
gene2070	M419DRAFT_122363	-0.429049	1.12491e-06	Down	hypothetical protein	Ace1	-	GO:0005634:nucleus;	GO:0003677:DNA binding;GO:0046872:metal ion binding;	-
gene1015	M419DRAFT_32395	0.591227	1.14295e-06	Up	transcription factor	Ace2	GO:0045893:positive regulation of transcription, DNA-templated;	GO:0005634:nucleus;	GO:0003677:DNA binding;GO:0003700:sequence-specific DNA binding transcription factor activity;GO:0000981:sequence-specific DNA binding RNA polymerase II transcription factor activity;GO:0008270:zinc ion binding;	-
gene2260	M419DRAFT_6520	0.379875	2.5477e-05	Up	hypothetical protein	Rce1	-	-	-	-
gene9982	M419DRAFT_93466	-0.484691	0.00156646	Down	CCAAT-binding complex subunit HAP2	Hap2	GO:0000436:carbon catabolite activation of transcription from RNA polymerase II promoter;GO:0043457:regulation of cellular respiration;	GO:0016602:CCAAT-binding factor complex;GO:0005634:nucleus;	GO:0003677:DNA binding;GO:0003700:sequence-specific DNA binding transcription factor activity;	-
gene2942	M419DRAFT_24298	-0.0740729	0.424916	Down	CCAAT-binding protein subunit HAP3	Hap3	GO:0006355:regulation of transcription, DNA-templated;	GO:0016602:CCAAT-binding factor complex;	GO:0003677:DNA binding;GO:0046982:protein heterodimerization activity;GO:0043565:sequence-specific DNA binding;	K08065
gene4352	M419DRAFT_78949	-0.0956905	0.424969	Down	histone-fold-containing protein	Hap5	-	-	-	-
gene6224	M419DRAFT_25648	-0.43896	9.32635e-10	Down	heat shock protein 70	Bip1(Kar2)	GO:0034605:cellular response to heat;GO:0034620:cellular response to unfolded protein;GO:0051085:chaperone mediated protein folding requiring cofactor;GO:0030968:endoplasmic reticulum unfolded protein response;GO:0070880:fungal-type cell wall beta-glucan biosynthetic process;GO:0000742:karyogamy involved in conjugation with cellular fusion;GO:0031204:posttranslational protein targeting to membran…	GO:0005737:cytoplasm;GO:0034663:endoplasmic reticulum chaperone complex;GO:0005788:endoplasmic reticulum lumen;GO:0034099:luminal surveillance complex;GO:0016020:membrane;GO:0005634:nucleus;	GO:0005524:ATP binding;GO:0016887:ATPase activity;GO:0042623:ATPase activity, coupled;GO:0031072:heat shock protein binding;GO:0051787:misfolded protein binding;GO:0044183:protein binding involved in protein folding;GO:0051082:unfolded protein binding;	K09490
gene6717	M419DRAFT_41630	-0.0368345	0.732571	Down	hypothetical protein	azf1	GO:0071322:cellular response to carbohydrate stimulus;GO:0060237:regulation of fungal-type cell wall organization;GO:0006357:regulation of transcription from RNA polymerase II promoter;	GO:0005829:cytosol;GO:0005634:nucleus;	GO:0001228:RNA polymerase II transcription regulatory region sequence-specific DNA binding transcription factor activity involved in positive regulation of transcription;GO:0046872:metal ion binding;GO:0000978:RNA polymerase II core promoter proximal region sequence-specific DNA binding;GO:0043565:sequence-specific DNA binding;	-
gene731	M419DRAFT_139867	-0.203919	0.00399575	Down	ARM repeat-containing protein	KAP8	-	-	-	-
gene5447	M419DRAFT_111778	-0.0863908	0.270124	Down	protein disulfide isomerase	Pdi1	GO:0045454:cell redox homeostasis;	GO:0005788:endoplasmic reticulum lumen;	GO:0003756:protein disulfide isomerase activity;	K09580
gene6772	M419DRAFT_25878	0.131607	0.0722244	Up	protein disulfide-isomerase tigA precursor	Pdi2	GO:0045454:cell redox homeostasis;	GO:0005788:endoplasmic reticulum lumen;	GO:0003756:protein disulfide isomerase activity;	K09584
gene4270	M419DRAFT_137059	0.112158	0.120869	Up	mitogen-activated protein kinase	tmk1	-	GO:0005634:nucleus;	GO:0005524:ATP binding;GO:0004707:MAP kinase activity;	K04371
gene9631	M419DRAFT_116578	-0.000328191	0.999268	Down	MAP kinase Mps1	tmk2	GO:0007049:cell cycle;GO:0071310:cellular response to organic substance;GO:0071470:cellular response to osmotic stress;GO:0035556:intracellular signal transduction;GO:0000165:MAPK cascade;GO:0050850:positive regulation of calcium-mediated signaling;GO:1903340:positive regulation of cell wall organization or biogenesis;GO:0045944:positive regulation of transcription from RNA polymerase II promoter…	GO:0032153:cell division site;GO:0005737:cytoplasm;GO:0005829:cytosol;GO:0044732:mitotic spindle pole body;GO:0005634:nucleus;	GO:0005524:ATP binding;GO:0004707:MAP kinase activity;GO:0004672:protein kinase activity;	K04464
gene1300	M419DRAFT_95320	-0.441748	7.24345e-07	Down	mitogen-activated protein kinase hog1	tmk3	GO:0051403:stress-activated MAPK cascade;	GO:0005737:cytoplasm;GO:0005634:nucleus;	GO:0005524:ATP binding;GO:0004707:MAP kinase activity;	K04441
gene1468	M419DRAFT_23706	-0.125071	0.0776739	Down	hypothetical protein	Cre1	-	GO:0005634:nucleus;	GO:0003677:DNA binding;GO:0046872:metal ion binding;	K09467
gene5474	M419DRAFT_100181	-0.408575	1.09274e-06	Down	cysteine proteinase	Cre2	GO:0045013:carbon catabolite repression of transcription;GO:0016579:protein deubiquitination;GO:0006511:ubiquitin-dependent protein catabolic process;	-	GO:0036459:ubiquitinyl hydrolase activity;	K11872
gene6082	M419DRAFT_83279	-0.2395	0.00761427	Down	WD domain-containing protein	Cre3	GO:0045013:carbon catabolite repression of transcription;	-	-	-
gene9056	M419DRAFT_91236	-0.609459	1.88525e-17	Down	C6 zinc finger domain-containing protein	BglR	-	-	-	-
gene4494	M419DRAFT_98965	-0.303889	1.47619e-05	Down	hypothetical protein	vel1	GO:0030435:sporulation resulting in formation of a cellular spore;	GO:0005737:cytoplasm;GO:0005634:nucleus;	-	-
gene5922	M419DRAFT_9778	-0.406681	0.000438826	Down	methyl transferase	lae1	GO:0030435:sporulation resulting in formation of a cellular spore;	GO:0005634:nucleus;	GO:0008168:methyltransferase activity;
gene2436	M419DRAFT_6675	-0.968234	4.8455e-42	Down	serine/threonine kinase	ire1	-	-	-	K08852
gene812	M419DRAFT_68701	-0.381317	0.000256173	Down	hypothetical protein	Clr1	-	-	-	-
gene7467	M419DRAFT_26130	-0.0890212	0.414271	Down	putative histone deacetylase A	Clr3	-	-	-	K11407
gene6745	M419DRAFT_84735	0.0682207	0.561727	Up	hypothetical protein	Clr4	-	-	-	-
gene3060	M419DRAFT_76208	0.256741	0.215158	Up	hypothetical protein	Clr4	-	-	-	-
gene6548	M419DRAFT_124152	-0.00738106	1	Down	cellulose signaling related protein OOC1	OOC1	-	-	-	-
gene6549	M419DRAFT_131885	0	1		cellulose signaling related protein ooc1	OOC1	-	-	-	-
gene23	M419DRAFT_125610	-0.686421	3.58531e-15	Down	NDT80/PhoG like DNA-binding family protein	vib-1	GO:0051321:meiotic cell cycle;GO:0045944:positive regulation of transcription from RNA polymerase II promoter;	GO:0005737:cytoplasm;GO:0000228:nuclear chromosome;	GO:0003677:DNA binding;GO:0003700:sequence-specific DNA binding transcription factor activity;	-
gene6762	M419DRAFT_10530	-0.0260361	0.801816	Down	transcription factor CTF1	ctf1	GO:0006351:transcription, DNA-templated;	GO:0005634:nucleus;	GO:0003677:DNA binding;GO:0000981:sequence-specific DNA binding RNA polymerase II transcription factor activity;GO:0008270:zinc ion binding;	-
