# Supplementary material for: High-dose rapamycin exerts a temporary impact on T. reesei RUT-C30 through gene trFKBP12
Source: Biotechnol Biofuels. 2021 Mar 26;14:77. doi: 10.1186/s13068-021-01926-w (PMC8004424; doi:10.1186/s13068-021-01926-w)
Supplement: Supplementary file 9 — Additional file 9: Table S5. Transcriptional level of genes involved in TOR signal pathways in T. reesei RUT-C30. [file 13068_2021_1926_MOESM9_ESM.xlsx]

## Sheet: tor，rapamycin
GeneID	GeneName	logFC	pval	regulation	Description	Name	GO_BP	GO_CC	GO_MF	KO
Genes involved in ribosome biogenesis
gene193	M419DRAFT_23158	-0.151577	0.0708248	Down	kinase-like protein	Sch9	GO:0009267:cellular response to starvation;GO:0001410:chlamydospore formation;GO:0044114:development of symbiont in host;GO:0030447:filamentous growth;GO:0044182:filamentous growth of a population of unicellular organisms;GO:0036171:filamentous growth of a population of unicellular organisms in response to chemical stimulus;GO:0036170:filamentous growth of a population of unicellular organisms in…	-	GO:0005524:ATP binding;GO:0004674:protein serine/threonine kinase activity;	K13303
gene8146	M419DRAFT_114942	-0.368416	6.71817e-06	Down	kinase-like protein	yak1	GO:0010811:positive regulation of cell-substrate adhesion;GO:0045944:positive regulation of transcription from RNA polymerase II promoter;GO:0061406:positive regulation of transcription from RNA polymerase II promoter in response to glucose starvation;GO:0061408:positive regulation of transcription from RNA polymerase II promoter in response to heat stress;GO:0045893:positive regulation of transc…	GO:0005737:cytoplasm;GO:0005634:nucleus;	GO:0005524:ATP binding;GO:0004672:protein kinase activity;GO:0004674:protein serine/threonine kinase activity;GO:0004712:protein serine/threonine/tyrosine kinase activity;GO:0004713:protein tyrosine kinase activity;	K18670
gene4807	M419DRAFT_35632	-0.124082	0.192292	Down	mitogen-activated protein kinase MAF1	Maf1	-	-	-	-
gene5917	M419DRAFT_100749	-0.508308	2.5892e-08	Down	hypothetical protein	Sfp1	GO:0060963:positive regulation of ribosomal protein gene transcription from RNA polymerase II promoter;GO:0045944:positive regulation of transcription from RNA polymerase II promoter;GO:0008361:regulation of cell size;	GO:0005737:cytoplasm;GO:0005634:nucleus;	GO:0003677:DNA binding;GO:0046872:metal ion binding;	K19487
gene1696	M419DRAFT_122200	0.21755	0.0045526	Up	ribosomal protein S6e	Rps6	GO:0002181:cytoplasmic translation;GO:0042254:ribosome biogenesis;	GO:0005829:cytosol;GO:0022627:cytosolic small ribosomal subunit;	GO:0003735:structural constituent of ribosome;	K02991
gene1648	M419DRAFT_71758	0.040091	0.689483	Up	hypothetical protein	Stb3	-	-	-	-
gene196	M419DRAFT_105536	-0.0601771	0.424101	Down	kinase-like protein	YPK3-1	GO:0035556:intracellular signal transduction;GO:0006468:protein phosphorylation;GO:0038202:TORC1 signaling;	GO:0005737:cytoplasm;GO:0005829:cytosol;GO:0005634:nucleus;	GO:0005524:ATP binding;GO:0004674:protein serine/threonine kinase activity;GO:0004711:ribosomal protein S6 kinase activity;	-
gene8977	M419DRAFT_90792	-0.0177834	0.807367	Down	serine/threonine protein kinase	YPK3-2	GO:0042149:cellular response to glucose starvation;GO:0035556:intracellular signal transduction;GO:1903940:negative regulation of TORC2 signaling;GO:0031139:positive regulation of conjugation with cellular fusion;GO:0006468:protein phosphorylation;	GO:0005737:cytoplasm;GO:0000790:nuclear chromatin;GO:0005634:nucleus;	GO:0005524:ATP binding;GO:0016301:kinase activity;GO:0004672:protein kinase activity;GO:0004674:protein serine/threonine kinase activity;GO:0030291:protein serine/threonine kinase inhibitor activity;	K13303
gene5681	M419DRAFT_112083	-0.369742	1.97525e-05	Down	DNA-directed RNA polymerase II largest subunit	PolII	GO:0006366:transcription from RNA polymerase II promoter;	GO:0005829:cytosol;GO:0000790:nuclear chromatin;GO:0005634:nucleus;GO:0005665:DNA-directed RNA polymerase II, core complex;	GO:0003677:DNA binding;GO:0003899:DNA-directed RNA polymerase activity;GO:0046872:metal ion binding;	K03006
gene5590	M419DRAFT_130971	0.0603086	0.429576	Up	hypothetical protein	Hmo1	-	-	-	-
gene1696	M419DRAFT_122200	0.21755	0.0045526	Up	ribosomal protein S6e	Rps6	GO:0002181:cytoplasmic translation;GO:0042254:ribosome biogenesis;	GO:0005829:cytosol;GO:0022627:cytosolic small ribosomal subunit;	GO:0003735:structural constituent of ribosome;	K02991
gene2943	M419DRAFT_7110	-0.23966	0.00189777	Down	RNA polymerase I-specific transcription initiation factor RRN3	Rrn3	-	-	-	K15216
gene9681	M419DRAFT_92670	-0.173371	0.107167	Down	hypothetical protein	Fhl1	-	-	-	K14461
gene338	M419DRAFT_67752	-0.265508	0.0083699	Down		Fhl1	GO:0000917:barrier septum assembly;GO:0000122:negative regulation of transcription from RNA polymerase II promoter;GO:0045944:positive regulation of transcription from RNA polymerase II promoter;GO:0006357:regulation of transcription from RNA polymerase II promoter;	GO:0097221:M/G1 phase-specific MADS box-forkhead transcription factor complex;GO:0000790:nuclear chromatin;GO:0005634:nucleus;	GO:0001228:RNA polymerase II transcription regulatory region sequence-specific DNA binding transcription factor activity involved in positive regulation of transcription;GO:0000981:sequence-specific DNA binding RNA polymerase II transcription factor activity;GO:0000978:RNA polymerase II core promoter proximal region sequence-specific DNA binding;	-
gene6791	M419DRAFT_10558	-0.0849361	0.461353	Down	rab proteins geranylgeranyltransferase component A	Mrs6	-	-	-	-
	not found					Ifh1
	not found					Rap1
	not found					Tod6
	not found					Crf1
	not found					Dot6
Genes involved in cell cylce/cell size
gene7929	M419DRAFT_38277	-0.528529	1.03848e-06	Down	kinase-like protein	Swe1	-	-	-	-
gene1365	M419DRAFT_23665	0.180907	0.126085	Up	TAP42-like protein	Tap42	-	-	-	-
gene172	M419DRAFT_69022	-0.131732	0.0599679	Down	pyrophosphatase-domain-containing protein	Ppase	GO:0006796:phosphate-containing compound metabolic process;	GO:0005737:cytoplasm;GO:0005576:extracellular region;	GO:0004427:inorganic diphosphatase activity;GO:0000287:magnesium ion binding;	K01507
gene5917	M419DRAFT_100749	-0.508308	2.5892e-08	Down	hypothetical protein	Sfp1	GO:0060963:positive regulation of ribosomal protein gene transcription from RNA polymerase II promoter;GO:0045944:positive regulation of transcription from RNA polymerase II promoter;GO:0008361:regulation of cell size;	GO:0005737:cytoplasm;GO:0005634:nucleus;	GO:0003677:DNA binding;GO:0046872:metal ion binding;	K19487
gene193	M419DRAFT_23158	-0.151577	0.0708248	Down	kinase-like protein	Sch9	GO:0009267:cellular response to starvation;GO:0001410:chlamydospore formation;GO:0044114:development of symbiont in host;GO:0030447:filamentous growth;GO:0044182:filamentous growth of a population of unicellular organisms;GO:0036171:filamentous growth of a population of unicellular organisms in response to chemical stimulus;GO:0036170:filamentous growth of a population of unicellular organisms in…	-	GO:0005524:ATP binding;GO:0004674:protein serine/threonine kinase activity;	K13303
gene844	M419DRAFT_139930	-0.507759	5.75332e-10	Down	cyclin domain-containing protein	Cln3	-	-	-	-
gene4748	M419DRAFT_80312	-0.202096	0.00962228	Down	Pkinase-domain-containing protein	Cdc5	-	-	-	-
gene9495	M419DRAFT_39590	0.101361	0.25439	Up	Pkinase-domain-containing protein	Cdc28	GO:0007049:cell cycle;GO:0051301:cell division;	-	GO:0005524:ATP binding;GO:0004693:cyclin-dependent protein serine/threonine kinase activity;	K04563
Genes involved in nutrient uptake and intermediary metabolism
gene1445	M419DRAFT_107102	-0.248228	0.000757021	Down	hypothetical protein	Gat1	GO:0071280:cellular response to copper ion;GO:0035690:cellular response to drug;GO:0034605:cellular response to heat;GO:0071285:cellular response to lithium ion;GO:0030447:filamentous growth;	GO:0005634:nucleus;	GO:0003700:sequence-specific DNA binding transcription factor activity;GO:0043565:sequence-specific DNA binding;GO:0008270:zinc ion binding;	K09184
gene7140	M419DRAFT_10865	0.350357	1.11437e-05	Up	glutathione S-transferase	URE2-1	-	-	-	K00799
gene2844	M419DRAFT_108701	0.18865	0.0059327	Up	14-3-3-like protein	Bmh1/Bmh2	GO:0034605:cellular response to heat;GO:0036244:cellular response to neutral pH;GO:0001410:chlamydospore formation;GO:0030447:filamentous growth;GO:0044182:filamentous growth of a population of unicellular organisms;GO:0036180:filamentous growth of a population of unicellular organisms in response to biotic stimulus;GO:0036168:filamentous growth of a population of unicellular organisms in respons…	GO:0009986:cell surface;GO:0005886:plasma membrane;GO:0030445:yeast-form cell wall;	GO:0019904:protein domain specific binding;	K06630
gene4470	M419DRAFT_110544	0.211533	0.00497115	Up	calcineurin-like phosphoesterase	Sit4-1	GO:0007049:cell cycle;GO:0051301:cell division;GO:0036244:cellular response to neutral pH;GO:0030447:filamentous growth;GO:0036180:filamentous growth of a population of unicellular organisms in response to biotic stimulus;GO:0036171:filamentous growth of a population of unicellular organisms in response to chemical stimulus;GO:0036168:filamentous growth of a population of unicellular organisms in…	GO:0005737:cytoplasm;	GO:0046872:metal ion binding;GO:0004722:protein serine/threonine phosphatase activity;	K15427
gene8004	M419DRAFT_11643	0.0291729	0.903814	Up	retrograde regulation protein	Rtg2	-	-	-	K11369
gene5440	M419DRAFT_123681	0.233374	0.000959111	Up	14-3-3-like protein	Bmh1/Bmh2	-	-	GO:0019904:protein domain specific binding;	K06630
gene3226	M419DRAFT_140814	-0.643879	3.41907e-18	Down	hypothetical protein,Are1	Gln3	-	-	-	K09184
gene1365	M419DRAFT_23665	0.180907	0.126085	Up	TAP42-like protein	Tap42	-	-	-	-
gene2240	M419DRAFT_24053	0.0390398	0.594373	Up	isocitrate dehydrogenase [NAD	IDH1	GO:0006099:tricarboxylic acid cycle;	GO:0005739:mitochondrion;	GO:0004449:isocitrate dehydrogenase (NAD+) activity;GO:0000287:magnesium ion binding;GO:0051287:NAD binding;	K00030
gene4308	M419DRAFT_24798	-0.129537	0.0993134	Down	aconitate hydratase	ACO1	GO:0019878:lysine biosynthetic process via aminoadipic acid;GO:0006099:tricarboxylic acid cycle;	GO:0005829:cytosol;GO:0005739:mitochondrion;	GO:0051539:4 iron, 4 sulfur cluster binding;GO:0003994:aconitate hydratase activity;GO:0046872:metal ion binding;	K01681
gene4517	M419DRAFT_24912	-0.0526109	0.521143	Down	citrate synthase	CIT2	GO:0005975:carbohydrate metabolic process;GO:0006101:citrate metabolic process;GO:0006099:tricarboxylic acid cycle;	GO:0005759:mitochondrial matrix;	GO:0004108:citrate (Si)-synthase activity;	K01647
gene5431	M419DRAFT_25292	-0.671184	3.20975e-21	Down	transcription activator protein acu-15	CAT8	GO:0006351:transcription, DNA-templated;	GO:0005634:nucleus;	GO:0003677:DNA binding;GO:0000981:sequence-specific DNA binding RNA polymerase II transcription factor activity;GO:0008270:zinc ion binding;	-
gene8042	M419DRAFT_26368	-0.504845	4.56182e-07	Down	phosphate:H+ symporter	Pho84-2	GO:0006817:phosphate ion transport;	GO:0016021:integral component of membrane;GO:0005886:plasma membrane;	GO:0005315:inorganic phosphate transmembrane transporter activity;GO:0015293:symporter activity;	K08176
gene4712	M419DRAFT_35555	-0.0833264	0.382867	Down	hypothetical protein	Rtg1/Rtg3	-	-	-	-
gene2377	M419DRAFT_6619	-0.0699549	0.412081	Down	Metallo-dependent phosphatase	Sit4-2	GO:0061509:asymmetric protein localization to old mitotic spindle pole body;GO:0031030:negative regulation of septation initiation signaling;	GO:0090443:FAR/SIN/STRIPAK complex;GO:0044732:mitotic spindle pole body;	GO:0046872:metal ion binding;GO:0004721:phosphoprotein phosphatase activity;	K17615
gene172	M419DRAFT_69022	-0.131732	0.0599679	Down	pyrophosphatase-domain-containing protein	Ppase	GO:0006796:phosphate-containing compound metabolic process;	GO:0005737:cytoplasm;GO:0005576:extracellular region;	GO:0004427:inorganic diphosphatase activity;GO:0000287:magnesium ion binding;	K01507
gene1225	M419DRAFT_70348	-0.457191	3.18271e-09	Down	isocitrate dehydrogenase subunit 2 precursor	IDH2	GO:0008652:cellular amino acid biosynthetic process;GO:0006102:isocitrate metabolic process;GO:0006099:tricarboxylic acid cycle;	GO:0005759:mitochondrial matrix;GO:0005739:mitochondrion;	GO:0004449:isocitrate dehydrogenase (NAD+) activity;GO:0000287:magnesium ion binding;GO:0051287:NAD binding;GO:0003723:RNA binding;	K00030
gene6249	M419DRAFT_83691	-0.629786	3.92715e-17	Down	transcription factor TamA	Dal81	-	-	-	-
gene8939	M419DRAFT_90786	0.205952	0.329637	Up	amino acid permease	Tat2	GO:0003333:amino acid transmembrane transport;	GO:0016021:integral component of membrane;GO:0005886:plasma membrane;	GO:0015171:amino acid transmembrane transporter activity;	K16261
gene8939	M419DRAFT_90786	0.205952	0.329637	Up	amino acid permease	Gap1	GO:0003333:amino acid transmembrane transport;	GO:0016021:integral component of membrane;GO:0005886:plasma membrane;	GO:0015171:amino acid transmembrane transporter activity;	K16261
gene9353	M419DRAFT_91864	-0.612174	3.28999e-10	Down	arginine permease	Ssy1	-	-	-	K16261
gene2628	M419DRAFT_96852	-0.450654	4.3678e-06	Down	hypothetical protein	Aly2	-	-	-	-
gene3055	M419DRAFT_97298	-0.196565	0.0596003	Down	hypothetical protein	Ssy1	-	-	-	-
gene3259	M419DRAFT_97509	-0.149762	0.0819085	Down	Pkinase-domain-containing protein	Npr1	GO:0006873:cellular ion homeostasis;GO:0035556:intracellular signal transduction;GO:0006468:protein phosphorylation;	GO:0005737:cytoplasm;GO:0005634:nucleus;	GO:0005524:ATP binding;GO:0004672:protein kinase activity;GO:0004674:protein serine/threonine kinase activity;	-
gene6135	M419DRAFT_9970	-0.256832	0.177246	Down	glutathione S-transferase II	URE2-2	-	-	-	K00799
	not found					Ptr3
	not found					Ssy5
	not found					Mks1
	not found					Stp1
	not found					Stp2
	not found					Gcn4
Genes involved in stress
gene2870	M419DRAFT_136493	-0.679349	4.57905e-20	Down	stress response element binding protein	Msn2/4	-	GO:0005634:nucleus;	GO:0003677:DNA binding;GO:0046872:metal ion binding;	-
Genes involved in autophagy
gene1340	M419DRAFT_135830	0.0478336	0.506269	Up	serine/threonine-protein phosphatase pp2a catalytic subunit	PP2A	GO:0006887:exocytosis;GO:0006893:Golgi to plasma membrane transport;GO:0008104:protein localization;GO:0015031:protein transport;	GO:0000145:exocyst;GO:0030133:transport vesicle;	-	K04382
gene4638	M419DRAFT_99135	-0.198269	0.00731691	Down	protein phosphatase 2A regulatory B subunit	Cdc55	GO:0000278:mitotic cell cycle;GO:0010972:negative regulation of G2/M transition of mitotic cell cycle;GO:0034260:negative regulation of GTPase activity;GO:0031030:negative regulation of septation initiation signaling;GO:0070262:peptidyl-serine dephosphorylation;GO:0035307:positive regulation of protein dephosphorylation;	GO:0005829:cytosol;GO:0072686:mitotic spindle;GO:0000159:protein phosphatase type 2A complex;	GO:0019888:protein phosphatase regulator activity;	K04354
gene3679	M419DRAFT_140958	-0.182952	0.0187478	Down	protein phosphatase 2A regulatory B subunit	Rts1	GO:0010801:negative regulation of peptidyl-threonine phosphorylation;GO:0007399:nervous system development;GO:0035307:positive regulation of protein dephosphorylation;GO:0006470:protein dephosphorylation;GO:0031952:regulation of protein autophosphorylation;GO:0007165:signal transduction;	GO:0005829:cytosol;GO:0005654:nucleoplasm;GO:0005634:nucleus;GO:0000159:protein phosphatase type 2A complex;	GO:0004721:phosphoprotein phosphatase activity;GO:0072542:protein phosphatase activator activity;GO:0019888:protein phosphatase regulator activity;	K11584
gene7577	M419DRAFT_87029	-0.307075	0.00117599	Down	Serine/threonine-protein kinase	Atg1	GO:0006914:autophagy;GO:0015031:protein transport;	GO:0034045:pre-autophagosomal structure membrane;	GO:0005524:ATP binding;GO:0004674:protein serine/threonine kinase activity;	K08269
gene7885	M419DRAFT_38236	-0.166181	0.0185055	Down	ECM33-like protein	Ecm33	-	-	-	-
	not found					Atg17
	not found					Atg29
	not found					Atg31
	not found					Atg13
Genes involved in cell wall integrity
gene6527	M419DRAFT_124148	0.130533	0.0686522	Up	Rho-like GTPase cdc42	Rho1	GO:0030036:actin cytoskeleton organization;GO:0007015:actin filament organization;GO:0032488:Cdc42 protein signal transduction;GO:0007049:cell cycle;GO:0051301:cell division;GO:0000753:cell morphogenesis involved in conjugation with cellular fusion;GO:0030031:cell projection assembly;GO:0006897:endocytosis;GO:0030950:establishment or maintenance of actin cytoskeleton polarity;GO:0007163:establish…	GO:0005826:actomyosin contractile ring;GO:0071521:Cdc42 GTPase complex;GO:0005938:cell cortex;GO:0051285:cell cortex of cell tip;GO:1902716:cell cortex of growing cell tip;GO:0032153:cell division site;GO:0042995:cell projection;GO:0051286:cell tip;GO:0032154:cleavage furrow;GO:0005737:cytoplasm;GO:0009898:cytoplasmic side of plasma membrane;GO:0005829:cytosol;GO:0012505:endomembrane system;GO:00…	GO:0005525:GTP binding;GO:0003924:GTPase activity;GO:0019901:protein kinase binding;	K04393
gene6343	M419DRAFT_83973	-0.394769	3.30858e-08	Down	CNH-domain-containing protein	Rom1	-	-	-	-
gene3932	M419DRAFT_129383	-0.478679	1.43052e-08	Down	hypothetical protein	Bck1	GO:0032147:activation of protein kinase activity;GO:0071852:fungal-type cell wall organization or biogenesis;GO:0000165:MAPK cascade;GO:0023014:signal transduction by protein phosphorylation;GO:0031098:stress-activated protein kinase signaling cascade;	GO:0032153:cell division site;GO:0051286:cell tip;GO:0005737:cytoplasm;GO:0005829:cytosol;GO:0000935:barrier septum;	GO:0005524:ATP binding;GO:0004709:MAP kinase kinase kinase activity;GO:0004674:protein serine/threonine kinase activity;	K11229
gene215	M419DRAFT_23166	-0.176444	0.0478829	Down	MAP kinase	Mkk1	GO:0032147:activation of protein kinase activity;GO:0030242:peroxisome degradation;GO:0000196:MAPK cascade involved in cell wall organization or biogenesis;GO:0006468:protein phosphorylation;GO:0060237:regulation of fungal-type cell wall organization;GO:0007165:signal transduction;GO:0023014:signal transduction by protein phosphorylation;GO:0031098:stress-activated protein kinase signaling cascad…	GO:0005935:cellular bud neck;GO:0005934:cellular bud tip;GO:0005737:cytoplasm;GO:0043332:mating projection tip;	GO:0005524:ATP binding;GO:0004708:MAP kinase kinase activity;GO:0004672:protein kinase activity;GO:0004674:protein serine/threonine kinase activity;	K08294
gene215	M419DRAFT_23166	-0.176444	0.0478829	Down	MAP kinase	Mkk2	GO:0032147:activation of protein kinase activity;GO:0030242:peroxisome degradation;GO:0000196:MAPK cascade involved in cell wall organization or biogenesis;GO:0006468:protein phosphorylation;GO:0060237:regulation of fungal-type cell wall organization;GO:0007165:signal transduction;GO:0023014:signal transduction by protein phosphorylation;GO:0031098:stress-activated protein kinase signaling cascad…	GO:0005935:cellular bud neck;GO:0005934:cellular bud tip;GO:0005737:cytoplasm;GO:0043332:mating projection tip;	GO:0005524:ATP binding;GO:0004708:MAP kinase kinase activity;GO:0004672:protein kinase activity;GO:0004674:protein serine/threonine kinase activity;	K08294
gene9631	M419DRAFT_116578	-0.000328191	0.999268	Down	MAP kinase Mps1	Slt2/Mpk1	GO:0007049:cell cycle;GO:0071310:cellular response to organic substance;GO:0071470:cellular response to osmotic stress;GO:0035556:intracellular signal transduction;GO:0000165:MAPK cascade;GO:0050850:positive regulation of calcium-mediated signaling;GO:1903340:positive regulation of cell wall organization or biogenesis;GO:0045944:positive regulation of transcription from RNA polymerase II promoter…	GO:0032153:cell division site;GO:0005737:cytoplasm;GO:0005829:cytosol;GO:0044732:mitotic spindle pole body;GO:0005634:nucleus;	GO:0005524:ATP binding;GO:0004707:MAP kinase activity;GO:0004672:protein kinase activity;	K04464
	not found					Pkc1
Genes involved in lipid metabolism
gene1365	M419DRAFT_23665	0.180907	0.126085	Up	TAP42-like protein	Tap42	-	-	-	-
gene4470	M419DRAFT_110544	0.211533	0.00497115	Up	calcineurin-like phosphoesterase	Sit4-1	GO:0007049:cell cycle;GO:0051301:cell division;GO:0036244:cellular response to neutral pH;GO:0030447:filamentous growth;GO:0036180:filamentous growth of a population of unicellular organisms in response to biotic stimulus;GO:0036171:filamentous growth of a population of unicellular organisms in response to chemical stimulus;GO:0036168:filamentous growth of a population of unicellular organisms in…	GO:0005737:cytoplasm;	GO:0046872:metal ion binding;GO:0004722:protein serine/threonine phosphatase activity;	K15427
gene3226	M419DRAFT_140814	-0.643879	3.41907e-18	Down	hypothetical protein	Gln3	-	-	-	K09184
gene1445	M419DRAFT_107102	-0.248228	0.000757021	Down	hypothetical protein	Gat1	GO:0071280:cellular response to copper ion;GO:0035690:cellular response to drug;GO:0034605:cellular response to heat;GO:0071285:cellular response to lithium ion;GO:0030447:filamentous growth;	GO:0005634:nucleus;	GO:0003700:sequence-specific DNA binding transcription factor activity;GO:0043565:sequence-specific DNA binding;GO:0008270:zinc ion binding;	K09184
gene4712	M419DRAFT_35555	-0.0833264	0.382867	Down	hypothetical protein	Rtg1/Rtg3	-	-	-	-
