# Supplementary material for: High-dose rapamycin exerts a temporary impact on T. reesei RUT-C30 through gene trFKBP12
Source: Biotechnol Biofuels. 2021 Mar 26;14:77. doi: 10.1186/s13068-021-01926-w (PMC8004424; doi:10.1186/s13068-021-01926-w)
Supplement: Supplementary file 10 — Additional file 10: Table S6. Transcription level of genes associated with gene expression in T. reesei RUT-C30. [file 13068_2021_1926_MOESM10_ESM.xlsx]

## Sheet: translation and transcription
geneID	GeneName	C30.FPKM	C30rapa.FPKM	logFC	pval	Regulation	Description	GO_BP	GO_CC	GO_MF	KO
DEGs related to DNA metabolism
gene7111	M419DRAFT_138392	11.13	25.695	1.16347	1.39e-16	Ups	DNase I-like protein	-	-	-	-
gene5285	M419DRAFT_123608	176.065	83.245	-1.12394	2.01e-41	Down	DNase1 protein	-	-	-	-
gene817	M419DRAFT_32223	794.64	175.235	-2.22208	2.37e-35	Down	hypothetical protein	-	-	-	-
gene4084	M419DRAFT_64599	9.305	4.24	-1.17462	6.71e-21	Down	S-adenosyl-L-methionine-dependent methyltransferase	-	-	-	K00558
gene520	M419DRAFT_126099	8.985	3.495	-1.41053	1.84e-08	Down	hypothetical protein	-	-	-	-
gene6131	M419DRAFT_83454	23.765	9.325	-1.39361	8.7e-21	Down	hypothetical protein	-	-	-	-
gene688	M419DRAFT_69545	2.225	5.715	1.31516	1.76e-14	Ups	hypothetical protein	regulation of transcription, DNA-templated	-	-	-
gene1483	M419DRAFT_71849	4.07	1.695	-1.29773	3.14e-07	Down	p53-like transcription factor	-	-	DNA-binding transcription factor activity	K12769
gene2931	M419DRAFT_97200	44.64	17.86	-1.36536	4.47e-45	Down	homeobox-domain-containing protein	regulation of transcription, DNA-templated	-	sequence-specific DNA binding	-
gene4408	M419DRAFT_141272	21	62.605	1.53349	1.04e-57	Ups	C2H2 type zinc finger-containing protein	regulation of transcription, DNA-templated	-	DNA binding	-
gene3562	M419DRAFT_77379	7.905	19.27	1.24211	3.79e-20	Ups	DNA topoisomerase IV%2C alpha subunit	DNA catabolic process, endonucleolytic	-	isomerase activity	-
Transcription regulators responsible for the transcription of cellulase production
gene143	M419DRAFT_93861	0.835	0.095	-3.12286	5.09e-10	Down	hypothetical protein	GO:0006351:transcription, DNA-templated;	GO:0005634:nucleus;	GO:0003677:DNA binding;GO:0000981:sequence-specific DNA binding RNA polymerase II transcription factor activity;GO:0008270:zinc ion binding;	-
gene4231	M419DRAFT_129671	39.885	19.47	-1.0775	1e-25	Down	hypothetical protein	regulation of transcription by RNA polymerase II	-	DNA-binding transcription factor activity	-
gene9712	M419DRAFT_134910	166.755	24.275	-2.82423	7.29e-112	Down	hypothetical protein	GO:0010672:regulation of transcription from RNA polymerase II promoter during meiosis;	GO:0005634:nucleus;	GO:0000981:sequence-specific DNA binding RNA polymerase II transcription factor activity;GO:0046872:metal ion binding;GO:0000978:RNA polymerase II core promoter proximal region sequence-specific DNA binding;	-
gene4673	M419DRAFT_141391	49.315	22.935	-1.14769	5.21e-46	Down	hypothetical protein	GO:0006038:cell wall chitin biosynthetic process;GO:0071483:cellular response to blue light;GO:0050801:ion homeostasis;GO:2001040:positive regulation of cellular response to drug;GO:0061423:positive regulation of sodium ion transport by positive regulation of transcription from RNA polymerase II promoter;GO:0045944:positive regulation of transcription from RNA polymerase II promoter;GO:1900622:po…	GO:0005737:cytoplasm;GO:0005634:nucleus;	GO:0003677:DNA binding;GO:0001228:RNA polymerase II transcription regulatory region sequence-specific DNA binding transcription factor activity involved in positive regulation of transcription;GO:0003700:sequence-specific DNA binding transcription factor activity;GO:0046872:metal ion binding;GO:0000987:core promoter proximal region sequence-specific DNA binding;GO:0043565:sequence-specific DNA bi…	-
gene9114	M419DRAFT_134352	0.42	1.685	1.95294	4.85e-10	Ups	hypothetical protein	DNA-binding transcription factor activity, RNA polymerase II-specific	-	transcription, DNA-templated	-
gene8792	M419DRAFT_26638	96.11	47.31	-1.06545	3.03e-45	Down	hypothetical protein	-	-	DNA-binding transcription factor activity, RNA polymerase II-specific	-
gene1493	M419DRAFT_70883	67.54	31.845	-1.12679	7.71e-38	Down	hypothetical protein	-	-	DNA-binding transcription factor activity, RNA polymerase II-specific	-
gene7958	M419DRAFT_103141	3.96	9.605	1.2328	3.59e-13	Ups	hypothetical protein	DNA-binding transcription factor activity, RNA polymerase II-specific	-	-	-
gene5755	M419DRAFT_81999	19.99	133.255	2.69368	8.34e-173	Ups	hypothetical protein	-	-	DNA-binding transcription factor activity, RNA polymerase II-specific	-
gene3040	M419DRAFT_56646	3.775	90.03	4.52456	4.12e-77	Ups	hypothetical protein		-	DNA-binding transcription factor activity, RNA polymerase II-specific	-
gene2524	M419DRAFT_128051	0.86	37.965	5.41767	1.5e-256	Ups	hypothetical protein	-	-	DNA-binding transcription factor activity, RNA polymerase II-specific	-
gene3369	M419DRAFT_76250	7.7	3.365	-1.23696	2.22e-14	Down	hypothetical protein	-	-	DNA-binding transcription factor activity, RNA polymerase II-specific	-
gene4376	M419DRAFT_98788	291.55	109.485	-1.45612	5.87e-89	Down	xylanase regulator 1	GO:0006351:transcription, DNA-templated;	GO:0005634:nucleus;	GO:0003677:DNA binding;GO:0000981:sequence-specific DNA binding RNA polymerase II transcription factor activity;GO:0008270:zinc ion binding;	-
gene3657	M419DRAFT_109517	13.52	37.21	1.41774	1.3e-50	Ups	fungal-specific transcription factor domain-containing protein	transcription, DNA-templated	-	DNA-binding transcription factor activity, RNA polymerase II-specific	-
DEGs function as ribonuclease for RNA degradation
gene2337	M419DRAFT_33526	3.355	8.04	1.2143	2.27e-05	Ups	hypothetical protein	-	-	-	-
gene4377	M419DRAFT_129814	128.795	64.7	-1.03589	2.61e-35	Down	ribonuclease Trv%2C RNase Trv	-	-	GO:0016829:lyase activity;GO:0033897:ribonuclease T2 activity;GO:0003723:RNA binding;	K01166
tRNA
gene7772	M419DRAFT_t146	1.825	0	-5.0234	0.0116764	Down	tRNA-Arg	-	-	-	-
gene8164	M419DRAFT_t159	9.385	2.025	-2.2268	0.000404684	Down	tRNA-Glu	-	-	-	-
gene9793	M419DRAFT_t191	14.855	6.34	-1.26377	0.00168662	Down	tRNA-Lys	-	-	-	K14229
Others
gene4175	M419DRAFT_98455	268.635	105.735	-1.38806	7.9e-71	Down	hypothetical protein	-	-	-	Transcription factor bzip
gene4480	M419DRAFT_24894	288.26	102	-1.54105	6.44e-50	Down	Calcipressin family protein	calcium-mediated signaling	-	nucleic acid binding	-
gene754	M419DRAFT_126327	48.155	23.28	-1.09235	8.09e-23	Down	NAD(P)-binding protein	-	-	-	-
gene9580	M419DRAFT_92483	15.54	40.475	1.33724	7.63e-27	Ups	threonyl/alanyl tRNA synthetase	-	-	-	-
gene3997	M419DRAFT_78625	0.195	0.56	1.48689	0.000133754	Ups	eukaryotic translation initiation factor 2c	Protein biosynthesis, RNA-mediated gene silencing	-	translation initiation factor activity	K11593
